# Supplementary material for: The first proven oxychilid land snail endemic to China (Eupulmonata, Gastrodontoidea)
Source: Zookeys. 2019 Aug 6;870:33–50. doi: 10.3897/zookeys.870.32903 (PMC6692301; doi:10.3897/zookeys.870.32903)
Supplement: XML Treatment for Sinoxychilus [file zookeys.870.32903-treatment1.xml]

<!DOCTYPE tp:taxon-treatment
  PUBLIC "-//TaxonX//DTD Taxonomic Treatment Publishing DTD v0 20100105//EN" "tax-treatment-NSO.dtd">
<tp:taxon-treatment xmlns:tp="http://www.plazi.org/taxpub"><tp:treatment-meta><kwd-group><label>Taxon classification</label><kwd><named-content xmlns:xlink="http://www.w3.org/1999/xlink" content-type="kingdom">Animalia</named-content></kwd><kwd><named-content xmlns:xlink="http://www.w3.org/1999/xlink" content-type="order">Stylommatophora</named-content></kwd><kwd><named-content xmlns:xlink="http://www.w3.org/1999/xlink" content-type="family">Oxychilidae</named-content></kwd></kwd-group><mixed-citation publication-type="journal"><person-group><name><surname>Wu</surname><given-names>Min</given-names></name><name><surname>Liu</surname><given-names>Zhengping</given-names></name></person-group><article-title>The first proven oxychilid land snail endemic to China (<tp:taxon-name><tp:taxon-name-part taxon-name-part-type="suborder">Eupulmonata</tp:taxon-name-part></tp:taxon-name>, <tp:taxon-name><tp:taxon-name-part taxon-name-part-type="superfamily">Gastrodontoidea</tp:taxon-name-part></tp:taxon-name>)</article-title><source>Zookeys</source><day>06</day><month>8</month><year>2019</year><volume>870</volume><fpage>33</fpage><lpage>50</lpage><pub-id pub-id-type="doi">10.3897/zookeys.870.32903</pub-id></mixed-citation></tp:treatment-meta><tp:nomenclature><tp:taxon-name><object-id xmlns:xlink="http://www.w3.org/1999/xlink" content-type="arpha" xlink:type="simple">F57CC4A72CA05514A2493F8488905119</object-id>
              <tp:taxon-name-part taxon-name-part-type="genus" reg="Sinoxychilus">Sinoxychilus</tp:taxon-name-part>
              <object-id xmlns:xlink="http://www.w3.org/1999/xlink" content-type="zoobank" xlink:type="simple">http://zoobank.org/C90C05C0-17A9-4D50-BC87-25688D997E07</object-id>
            </tp:taxon-name><tp:taxon-status xmlns:xlink="http://www.w3.org/1999/xlink" xlink:type="simple">gen. nov.</tp:taxon-status></tp:nomenclature><tp:treatment-sec sec-type="type species" id="SECID0EVCAG"><title>Type species.</title><p><italic><tp:taxon-name><tp:taxon-name-part taxon-name-part-type="genus" reg="Sinoxychilus">Sinoxychilus</tp:taxon-name-part> <tp:taxon-name-part taxon-name-part-type="species" reg="melanoleucus">melanoleucus</tp:taxon-name-part></tp:taxon-name></italic> gen. nov. and sp. nov.</p><!--PageBreak --></tp:treatment-sec><tp:treatment-sec sec-type="diagnosis" id="SECID0EHDAG"><title>Diagnosis.</title><p>Protoconch with intercrossing radial wrinkles and spiral grooves. Penis sheath developed, more or less wrapping partial epiphallus. Tubercles of broken longitudinal penial pilasters bearing spinelets. Penial retractor muscle inserting on the top of penial caecum. Neither flagellum nor epiphallic papilla present. Perivaginal gland present on vagina and proximal bursa copulatrix duct.</p></tp:treatment-sec><tp:treatment-sec sec-type="description" id="SECID0EMDAG"><title>Description.</title><p>Shell depressed; thin; opaque; of about 4.5 whorls. Umbilicus moderately wide. Protoconch with intercrossing radial wrinkles and spiral grooves. Teleoconch with spiral furrows. Aperture somewhat sinuate at peristome. Aperture toothless, unexpanded.</p><p>Sole tripartite. Caudal foss or caudal horn absent. Jaw oxygnathous, with median projection.</p><p>Penis sheath present; wrapping partial epiphallus. Penis moderately long and thick; externally simple. Sarcobelum absent. Penial caecum present, having no external demarcation between it and penis. Penial retractor muscle inserting on top of penial caecum. Flagellum absent. Epiphallus thin. Penial caecum internally with transversal ridges near epiphallic pore. Epiphallic papilla absent. Penis internally with developed pilasters. Penial pilasters broken into connected tubercles that each bearing a very short spinelet. Vagina short, internally simple, and without papilla or verge. Perivaginal gland well developed on the surface of vagina and proximal part of bursa copulatrix duct.</p></tp:treatment-sec><tp:treatment-sec sec-type="distribution" id="SECID0ETDAG"><title>Distribution.</title><p>China (Sichuan, Hunan, Hubei).</p></tp:treatment-sec><tp:treatment-sec sec-type="etymology" id="SECID0EYDAG"><title>Etymology.</title><p>The generic name is a compound of Greek “sino” (= China) and <italic><tp:taxon-name><tp:taxon-name-part taxon-name-part-type="genus" reg="Oxychilus">Oxychilus</tp:taxon-name-part></tp:taxon-name></italic> which is a genus of the family <tp:taxon-name><tp:taxon-name-part taxon-name-part-type="family">Oxychilidae</tp:taxon-name-part></tp:taxon-name>.</p></tp:treatment-sec><tp:treatment-sec sec-type="Molecular phylogenetic analyses" id="SECID0EKEAG"><title>Molecular phylogenetic analyses.</title><p>The examined <abbrev xmlns:xlink="http://www.w3.org/1999/xlink" xlink:title="internal transcribed spacer 2" id="ABBRID0EQEAG" xlink:type="simple">ITS2</abbrev> sequences are from GenBank and this study. According to <xref ref-type="bibr" rid="B14">Hausdorf (2000)</xref>, <tp:taxon-name><tp:taxon-name-part taxon-name-part-type="superfamily">Gastrodontoidea</tp:taxon-name-part></tp:taxon-name> is made up of six families, namely <tp:taxon-name><tp:taxon-name-part taxon-name-part-type="family">Pristilomatidae</tp:taxon-name-part></tp:taxon-name> Cockerell, 1891, <tp:taxon-name><tp:taxon-name-part taxon-name-part-type="family">Chronidae</tp:taxon-name-part></tp:taxon-name> Thiele, 1931, <tp:taxon-name><tp:taxon-name-part taxon-name-part-type="family">Euconulidae</tp:taxon-name-part></tp:taxon-name><tp:taxon-name><tp:taxon-name-part taxon-name-part-type="genus" reg="Hyalina">H.</tp:taxon-name-part></tp:taxon-name>B. Baker, 1928, <tp:taxon-name><tp:taxon-name-part taxon-name-part-type="family">Trochomorphidae</tp:taxon-name-part></tp:taxon-name> Möllendorff, 1890, <tp:taxon-name><tp:taxon-name-part taxon-name-part-type="family">Gastrodontidae</tp:taxon-name-part></tp:taxon-name> Tryon, 1866, and <tp:taxon-name><tp:taxon-name-part taxon-name-part-type="family">Oxychilidae</tp:taxon-name-part></tp:taxon-name>. After searching for <abbrev xmlns:xlink="http://www.w3.org/1999/xlink" xlink:title="internal transcribed spacer 2" id="ABBRID0EBGAG" xlink:type="simple">ITS2</abbrev> sequences from these six families in NCBI (<ext-link xmlns:xlink="http://www.w3.org/1999/xlink" xlink:type="simple" ext-link-type="uri" xlink:href="https://www.ncbi.nlm.nih.gov/">https://www.ncbi.nlm.nih.gov/</ext-link>), 21 <abbrev xmlns:xlink="http://www.w3.org/1999/xlink" xlink:title="internal transcribed spacer 2" id="ABBRID0EKGAG" xlink:type="simple">ITS2</abbrev> haplotypes of <italic><tp:taxon-name><tp:taxon-name-part taxon-name-part-type="genus" reg="Euconulus">Euconulus</tp:taxon-name-part></tp:taxon-name></italic> spp. (<tp:taxon-name><tp:taxon-name-part taxon-name-part-type="family">Euconulidae</tp:taxon-name-part></tp:taxon-name>), <italic><tp:taxon-name><tp:taxon-name-part taxon-name-part-type="genus" reg="Oxychilus">Oxychilus</tp:taxon-name-part></tp:taxon-name></italic> spp. (<tp:taxon-name><tp:taxon-name-part taxon-name-part-type="family">Oxychilidae</tp:taxon-name-part></tp:taxon-name>), and one <italic><tp:taxon-name><tp:taxon-name-part taxon-name-part-type="genus" reg="Vitrea">Vitrea</tp:taxon-name-part></tp:taxon-name></italic> species (<tp:taxon-name><tp:taxon-name-part taxon-name-part-type="family">Pristilomatidae</tp:taxon-name-part></tp:taxon-name>) were added to our analyses (Table <xref ref-type="table" rid="T1">1</xref>). After eliminating poorly aligned positions and divergent regions of the alignment, a dataset of 25 × 552 bp was used for the subsequent analyses. The “T92 (Tamura 3-parameter) + G” model was chosen as the best nucleotide substitution model because of the lowest AIC score (lnL = −1746.871, AICc = 3594.112). The phylograms produced by the Maximum Likelihood Inference and the Bayesian Inference are topologically identical (Fig. <xref ref-type="fig" rid="F8">8</xref>). The obtained phylogenetic inference shows <italic><tp:taxon-name><tp:taxon-name-part taxon-name-part-type="genus" reg="Sinoxychilus">Sinoxychilus</tp:taxon-name-part></tp:taxon-name></italic> gen. nov. forms a sister group with the genus <italic><tp:taxon-name><tp:taxon-name-part taxon-name-part-type="genus" reg="Oxychilus">Oxychilus</tp:taxon-name-part></tp:taxon-name></italic>, and both genera are well embedded in the <tp:taxon-name><tp:taxon-name-part taxon-name-part-type="superfamily">Gastrodontoidea</tp:taxon-name-part></tp:taxon-name> clade (Fig. <xref ref-type="fig" rid="F8">8</xref>).</p><table-wrap id="T1" position="float" orientation="portrait"><label>Table 1.</label><caption><p>The species and <abbrev xmlns:xlink="http://www.w3.org/1999/xlink" xlink:title="internal transcribed spacer 2" id="ABBRID0E1IAG" xlink:type="simple">ITS2</abbrev> sequences used for phylogenetic study.</p></caption><table id="TID0EFMAG" rules="all"><tbody><tr><td rowspan="1" colspan="1">
                          <bold>Family</bold>
                        </td><td rowspan="1" colspan="1">
                          <bold>Species</bold>
                        </td><td rowspan="1" colspan="1">
                          <bold>Genbank Accession No. of <abbrev xmlns:xlink="http://www.w3.org/1999/xlink" xlink:title="internal transcribed spacer 2" id="ABBRID0EVJAG" xlink:type="simple">ITS2</abbrev></bold>
                        </td></tr><tr><td rowspan="6" colspan="1">
                          <tp:taxon-name>
                            <tp:taxon-name-part taxon-name-part-type="family">Euconulidae</tp:taxon-name-part>
                          </tp:taxon-name>
                        </td><td rowspan="1" colspan="1"><italic><tp:taxon-name><tp:taxon-name-part taxon-name-part-type="genus" reg="Euconulus">Euconulus</tp:taxon-name-part> <tp:taxon-name-part taxon-name-part-type="species" reg="alderi">alderi</tp:taxon-name-part></tp:taxon-name></italic> (J.E. Gray, 1840)</td><td rowspan="1" colspan="1"><ext-link xmlns:xlink="http://www.w3.org/1999/xlink" ext-link-type="gen" xlink:href="MK299689" xlink:type="simple">MK299689</ext-link>, <ext-link xmlns:xlink="http://www.w3.org/1999/xlink" ext-link-type="gen" xlink:href="MK299710" xlink:type="simple">MK299710</ext-link></td></tr><tr><td rowspan="1" colspan="1"><italic><tp:taxon-name><tp:taxon-name-part taxon-name-part-type="genus" reg="Euconulus">E.</tp:taxon-name-part> <tp:taxon-name-part taxon-name-part-type="species" reg="chersinus">chersinus</tp:taxon-name-part></tp:taxon-name></italic> (Say, 1821)</td><td rowspan="1" colspan="1">
                          <ext-link xmlns:xlink="http://www.w3.org/1999/xlink" ext-link-type="gen" xlink:href="MK299741" xlink:type="simple">MK299741</ext-link>
                        </td></tr><tr><td rowspan="1" colspan="1"><italic><tp:taxon-name><tp:taxon-name-part taxon-name-part-type="genus" reg="Euconulus">E.</tp:taxon-name-part> <tp:taxon-name-part taxon-name-part-type="species" reg="dentatus">dentatus</tp:taxon-name-part></tp:taxon-name></italic> (Sterki, 1893)</td><td rowspan="1" colspan="1"><ext-link xmlns:xlink="http://www.w3.org/1999/xlink" ext-link-type="gen" xlink:href="MK299732" xlink:type="simple">MK299732</ext-link>, <ext-link xmlns:xlink="http://www.w3.org/1999/xlink" ext-link-type="gen" xlink:href="MK299739" xlink:type="simple">MK299739</ext-link></td></tr><tr><td rowspan="1" colspan="1"><italic><tp:taxon-name><tp:taxon-name-part taxon-name-part-type="genus" reg="Euconulus">E.</tp:taxon-name-part> <tp:taxon-name-part taxon-name-part-type="species" reg="fulvus">fulvus</tp:taxon-name-part></tp:taxon-name></italic> (O.F. Müller, 1774)</td><td rowspan="1" colspan="1"><ext-link xmlns:xlink="http://www.w3.org/1999/xlink" ext-link-type="gen" xlink:href="MK299691" xlink:type="simple">MK299691</ext-link>, <ext-link xmlns:xlink="http://www.w3.org/1999/xlink" ext-link-type="gen" xlink:href="MK299693" xlink:type="simple">MK299693</ext-link>, <ext-link xmlns:xlink="http://www.w3.org/1999/xlink" ext-link-type="gen" xlink:href="MK299695" xlink:type="simple">MK299695</ext-link>, <ext-link xmlns:xlink="http://www.w3.org/1999/xlink" ext-link-type="gen" xlink:href="MK299702" xlink:type="simple">MK299702</ext-link>, <ext-link xmlns:xlink="http://www.w3.org/1999/xlink" ext-link-type="gen" xlink:href="MK299723" xlink:type="simple">MK299723</ext-link>, <ext-link xmlns:xlink="http://www.w3.org/1999/xlink" ext-link-type="gen" xlink:href="MK299724" xlink:type="simple">MK299724</ext-link>, <ext-link xmlns:xlink="http://www.w3.org/1999/xlink" ext-link-type="gen" xlink:href="MK299737" xlink:type="simple">MK299737</ext-link>, <ext-link xmlns:xlink="http://www.w3.org/1999/xlink" ext-link-type="gen" xlink:href="MK299738" xlink:type="simple">MK299738</ext-link></td></tr><tr><td rowspan="1" colspan="1"><italic><tp:taxon-name><tp:taxon-name-part taxon-name-part-type="genus" reg="Euconulus">E.</tp:taxon-name-part> <tp:taxon-name-part taxon-name-part-type="species" reg="trochulus">trochulus</tp:taxon-name-part></tp:taxon-name></italic> (Reinhardt, 1883)</td><td rowspan="1" colspan="1"><ext-link xmlns:xlink="http://www.w3.org/1999/xlink" ext-link-type="gen" xlink:href="MK299730" xlink:type="simple">MK299730</ext-link>–31</td></tr><tr><td rowspan="1" colspan="1"><italic><tp:taxon-name><tp:taxon-name-part taxon-name-part-type="genus" reg="Euconulus">E.</tp:taxon-name-part> <tp:taxon-name-part taxon-name-part-type="species" reg="polygyratus">polygyratus</tp:taxon-name-part></tp:taxon-name></italic> (Pilsbry, 1899)</td><td rowspan="1" colspan="1">
                          <ext-link xmlns:xlink="http://www.w3.org/1999/xlink" ext-link-type="gen" xlink:href="MK299747" xlink:type="simple">MK299747</ext-link>
                        </td></tr><tr><td rowspan="1" colspan="1">
                          <tp:taxon-name>
                            <tp:taxon-name-part taxon-name-part-type="family">Pristilomatidae</tp:taxon-name-part>
                          </tp:taxon-name>
                        </td><td rowspan="1" colspan="1"><italic><tp:taxon-name><tp:taxon-name-part taxon-name-part-type="genus" reg="Vitrea">Vitrea</tp:taxon-name-part> <tp:taxon-name-part taxon-name-part-type="species" reg="crystalline">crystalline</tp:taxon-name-part></tp:taxon-name></italic> (O.F. Müller, 1774)</td><td rowspan="1" colspan="1">
                          <ext-link xmlns:xlink="http://www.w3.org/1999/xlink" ext-link-type="gen" xlink:href="AY014113" xlink:type="simple">AY014113</ext-link>
                        </td></tr><tr><td rowspan="4" colspan="1">
                          <tp:taxon-name>
                            <tp:taxon-name-part taxon-name-part-type="family">Oxychilidae</tp:taxon-name-part>
                          </tp:taxon-name>
                        </td><td rowspan="1" colspan="1"><italic><tp:taxon-name><tp:taxon-name-part taxon-name-part-type="genus" reg="Oxychilus">Oxychilus</tp:taxon-name-part> <tp:taxon-name-part taxon-name-part-type="species" reg="alliarius">alliarius</tp:taxon-name-part></tp:taxon-name></italic> (Miller, 1822)</td><td rowspan="1" colspan="1"><ext-link xmlns:xlink="http://www.w3.org/1999/xlink" ext-link-type="gen" xlink:href="JF837183" xlink:type="simple">JF837183</ext-link>, <ext-link xmlns:xlink="http://www.w3.org/1999/xlink" ext-link-type="gen" xlink:href="AY014114" xlink:type="simple">AY014114</ext-link></td></tr><tr><td rowspan="1" colspan="1"><italic><tp:taxon-name><tp:taxon-name-part taxon-name-part-type="genus" reg="Oxychilus">O.</tp:taxon-name-part> <tp:taxon-name-part taxon-name-part-type="species" reg="cellarius">cellarius</tp:taxon-name-part></tp:taxon-name></italic> (O.F. Müller, 1774)</td><td rowspan="1" colspan="1">
                          <ext-link xmlns:xlink="http://www.w3.org/1999/xlink" ext-link-type="gen" xlink:href="AY014116" xlink:type="simple">AY014116</ext-link>
                        </td></tr><tr><td rowspan="1" colspan="1"><italic><tp:taxon-name><tp:taxon-name-part taxon-name-part-type="genus" reg="Oxychilus">O.</tp:taxon-name-part> <tp:taxon-name-part taxon-name-part-type="species" reg="helveticus">helveticus</tp:taxon-name-part></tp:taxon-name></italic> (Blum, 1881)</td><td rowspan="1" colspan="1">
                          <ext-link xmlns:xlink="http://www.w3.org/1999/xlink" ext-link-type="gen" xlink:href="AY014115" xlink:type="simple">AY014115</ext-link>
                        </td></tr><tr><td rowspan="1" colspan="1"><italic><tp:taxon-name><tp:taxon-name-part taxon-name-part-type="genus" reg="Sinoxychilus">Sinoxychilus</tp:taxon-name-part> <tp:taxon-name-part taxon-name-part-type="species" reg="melanoleucus">melanoleucus</tp:taxon-name-part></tp:taxon-name></italic> gen. nov. &amp; sp. nov.</td><td rowspan="1" colspan="1"><ext-link xmlns:xlink="http://www.w3.org/1999/xlink" ext-link-type="gen" xlink:href="MN056416" xlink:type="simple">MN056416</ext-link>, <ext-link xmlns:xlink="http://www.w3.org/1999/xlink" ext-link-type="gen" xlink:href="MN056417" xlink:type="simple">MN056417</ext-link></td></tr><tr><td rowspan="1" colspan="1"><tp:taxon-name><tp:taxon-name-part taxon-name-part-type="family">Camaenidae</tp:taxon-name-part></tp:taxon-name> (Outgroup)</td><td rowspan="1" colspan="1"><italic><tp:taxon-name><tp:taxon-name-part taxon-name-part-type="genus" reg="Pseudiberus">Pseudiberus</tp:taxon-name-part> <tp:taxon-name-part taxon-name-part-type="species" reg="liuae">liuae</tp:taxon-name-part></tp:taxon-name></italic> Wu, 2017</td><td rowspan="1" colspan="1"><ext-link xmlns:xlink="http://www.w3.org/1999/xlink" ext-link-type="gen" xlink:href="MN056414" xlink:type="simple">MN056414</ext-link>, <ext-link xmlns:xlink="http://www.w3.org/1999/xlink" ext-link-type="gen" xlink:href="MN056415" xlink:type="simple">MN056415</ext-link></td></tr></tbody></table></table-wrap></tp:treatment-sec><tp:treatment-sec sec-type="Taxonomic remarks" id="SECID0E6VAG"><title>Taxonomic remarks.</title><p>Morphologically, this group belongs to the family <tp:taxon-name><tp:taxon-name-part taxon-name-part-type="family">Oxychilidae</tp:taxon-name-part></tp:taxon-name> based on the presence of a tripartite sole, oxygnathous jaw, penis sheath, and perivaginal gland and the absence of a caudal horn and sarcobelum, by which <italic><tp:taxon-name><tp:taxon-name-part taxon-name-part-type="genus" reg="Sinoxychilus">Sinoxychilus</tp:taxon-name-part></tp:taxon-name></italic> gen. nov. can be promptly distinguished from <tp:taxon-name><tp:taxon-name-part taxon-name-part-type="family">Gastrodontidae</tp:taxon-name-part></tp:taxon-name> and <tp:taxon-name><tp:taxon-name-part taxon-name-part-type="family">Pristilomatidae</tp:taxon-name-part></tp:taxon-name>, the other two families of <tp:taxon-name><tp:taxon-name-part taxon-name-part-type="superfamily">Gastrodontoidea</tp:taxon-name-part></tp:taxon-name> (sensu <xref ref-type="bibr" rid="B3">Bouchet et al. 2017</xref>). The new genus and <italic><tp:taxon-name><tp:taxon-name-part taxon-name-part-type="genus" reg="Oxychilus">Oxychilus</tp:taxon-name-part></tp:taxon-name></italic> have many characteristics in common, such as a developed penial caecum, connection <!--PageBreak -->of some part of epiphallus + vas deferens and distal penis sheath by connective tissue, as in the European <italic><tp:taxon-name><tp:taxon-name-part taxon-name-part-type="genus" reg="Oxychilus">Oxychilus</tp:taxon-name-part> <tp:taxon-name-part taxon-name-part-type="species" reg="mortilleti">mortilleti</tp:taxon-name-part></tp:taxon-name></italic> (L. Pfeiffer, 1859) (<xref ref-type="bibr" rid="B20">Manganelli and Giusti 1998</xref>: figs 5, 10, 13, 14) and in the Asian <italic><tp:taxon-name><tp:taxon-name-part taxon-name-part-type="genus" reg="Araboxychilus">Araboxychilus</tp:taxon-name-part> <tp:taxon-name-part taxon-name-part-type="species" reg="sabaeus">sabaeus</tp:taxon-name-part></tp:taxon-name></italic> (Martens, 1889) (<xref ref-type="bibr" rid="B5">Colville and Riedel 1998</xref>: fig. 7). However, <italic><tp:taxon-name><tp:taxon-name-part taxon-name-part-type="genus" reg="Sinoxychilus">Sinoxychilus</tp:taxon-name-part></tp:taxon-name></italic> gen. nov. differs from <italic><tp:taxon-name><tp:taxon-name-part taxon-name-part-type="genus" reg="Oxychilus">Oxychilus</tp:taxon-name-part></tp:taxon-name></italic> in having an opaque shell with a delicately sculptured protoconch, and in bearing short spinelets on the penial pilasters. The new genus also shows an unusual shell shape, which differs from shells of <italic><tp:taxon-name><tp:taxon-name-part taxon-name-part-type="genus" reg="Ariophanta">Ariophanta</tp:taxon-name-part></tp:taxon-name></italic> Desmoulins, 1829 and some other oxychiline genera (Fig. <xref ref-type="fig" rid="F7">7</xref>).</p><p><italic><tp:taxon-name><tp:taxon-name-part taxon-name-part-type="genus" reg="Zonites">Zonites</tp:taxon-name-part> <tp:taxon-name-part taxon-name-part-type="species" reg="scrobiculatus">scrobiculatus</tp:taxon-name-part> <tp:taxon-name-part taxon-name-part-type="subspecies" reg="scrobiculatus">scrobiculatus</tp:taxon-name-part></tp:taxon-name></italic> Gredler, 1885 and <italic><tp:taxon-name><tp:taxon-name-part taxon-name-part-type="genus" reg="Zonites">Z.</tp:taxon-name-part> <tp:taxon-name-part taxon-name-part-type="species" reg="scrobiculatus">scrobiculatus</tp:taxon-name-part> <tp:taxon-name-part taxon-name-part-type="subspecies" reg="hupeina">hupeina</tp:taxon-name-part></tp:taxon-name></italic> Gredler, 1887 are included in the new genus although they are only known conchologically (see Taxonomic remarks below).</p><p><italic><tp:taxon-name><tp:taxon-name-part taxon-name-part-type="genus" reg="Riedeliconcha">Riedeliconcha</tp:taxon-name-part></tp:taxon-name></italic> Schileyko, 2003 and <italic><tp:taxon-name><tp:taxon-name-part taxon-name-part-type="genus" reg="Vitrinoxychilus">Vitrinoxychilus</tp:taxon-name-part></tp:taxon-name></italic> Riedel, 1963 are two oxychilid genera which also have spines on the penis inner wall. The new genus differs from them in possessing well-developed penial caecum, penis sheath, and epiphallus, a long bursa copulatrix, and conchologically, an opaque shells with a sculptured protoconch.</p></tp:treatment-sec><tp:treatment-sec><!--Section generated to contain objects referenced in tp:taxon-treatment.--><fig id="F8" position="float" orientation="portrait"><object-id xmlns:xlink="http://www.w3.org/1999/xlink" content-type="doi" xlink:type="simple">10.3897/zookeys.870.32903.figure8</object-id><object-id xmlns:xlink="http://www.w3.org/1999/xlink" content-type="arpha" xlink:type="simple">258187df-ff4c-5fe4-9b2f-0839ade5fb84</object-id><label>Figure 8.</label><caption><p>Maximum likelihood tree based on <abbrev xmlns:xlink="http://www.w3.org/1999/xlink" xlink:title="internal transcribed spacer 2" id="ABBRID0EMUAI" xlink:type="simple">ITS2</abbrev> gene (-ln likelihood = −1746.99). Ingroups: <italic><tp:taxon-name><tp:taxon-name-part taxon-name-part-type="genus" reg="Euconulus">Euconulus</tp:taxon-name-part></tp:taxon-name></italic> Reinhardt, 1883 (<tp:taxon-name><tp:taxon-name-part taxon-name-part-type="family">Euconulidae</tp:taxon-name-part></tp:taxon-name>), <italic><tp:taxon-name><tp:taxon-name-part taxon-name-part-type="genus" reg="Vitrea">Vitrea</tp:taxon-name-part></tp:taxon-name></italic> Fitzinger, 1833 (<tp:taxon-name><tp:taxon-name-part taxon-name-part-type="family">Pristilomatidae</tp:taxon-name-part></tp:taxon-name>), <italic><tp:taxon-name><tp:taxon-name-part taxon-name-part-type="genus" reg="Oxychilus">Oxychilus</tp:taxon-name-part></tp:taxon-name></italic> Fitzinger, 1833 (<tp:taxon-name><tp:taxon-name-part taxon-name-part-type="family">Oxychilidae</tp:taxon-name-part></tp:taxon-name>), and <italic><tp:taxon-name><tp:taxon-name-part taxon-name-part-type="genus" reg="Sinoxychilus">Sinoxychilus</tp:taxon-name-part></tp:taxon-name></italic> gen. nov. (<tp:taxon-name><tp:taxon-name-part taxon-name-part-type="family">Oxychilidae</tp:taxon-name-part></tp:taxon-name>). This ML tree shares the same topology with the Bayesian Inference tree. Numbers on branches indicate maximum likelihood and Bayesian posterior probabilities.</p></caption><graphic xmlns:xlink="http://www.w3.org/1999/xlink" xlink:href="zookeys-870-033-g008.jpg" position="float" orientation="portrait" xlink:type="simple" id="oo_323787.jpg"><uri content-type="original_file" xlink:type="simple">https://binary.pensoft.net/fig/323787</uri></graphic></fig><fig id="F7" position="float" orientation="portrait"><object-id xmlns:xlink="http://www.w3.org/1999/xlink" content-type="doi" xlink:type="simple">10.3897/zookeys.870.32903.figure7</object-id><object-id xmlns:xlink="http://www.w3.org/1999/xlink" content-type="arpha" xlink:type="simple">b7834a13-b0fc-5cca-ab4c-3ba705b4ee44</object-id><label>Figure 7.</label><caption><p>Scatter plot of canonical variate 1 against canonical variate 2 (yielded by canonical variate analysis), showing morphological relationship among <italic><tp:taxon-name><tp:taxon-name-part taxon-name-part-type="genus" reg="Sinoxychilus">Sinoxychilus</tp:taxon-name-part> <tp:taxon-name-part taxon-name-part-type="species" reg="melanoleucus">melanoleucus</tp:taxon-name-part></tp:taxon-name></italic> gen. nov. and sp. nov. (red dots), <italic><tp:taxon-name><tp:taxon-name-part taxon-name-part-type="genus" reg="Zonites">Zonites</tp:taxon-name-part> <tp:taxon-name-part taxon-name-part-type="species" reg="scrobiculatus">scrobiculatus</tp:taxon-name-part> <tp:taxon-name-part taxon-name-part-type="subspecies" reg="scrobiculatus">scrobiculatus</tp:taxon-name-part></tp:taxon-name></italic> Gredler, 1885 and <italic><tp:taxon-name><tp:taxon-name-part taxon-name-part-type="genus" reg="Zonites">Zonites</tp:taxon-name-part> <tp:taxon-name-part taxon-name-part-type="species" reg="scrobiculatus">scrobiculatus</tp:taxon-name-part> <tp:taxon-name-part taxon-name-part-type="subspecies" reg="hupeina">hupeina</tp:taxon-name-part></tp:taxon-name></italic> Gredler, 1887 (light blue dots), Indian <italic><tp:taxon-name><tp:taxon-name-part taxon-name-part-type="genus" reg="Ariophanta">Ariophanta</tp:taxon-name-part></tp:taxon-name></italic> spp. (<xref ref-type="bibr" rid="B26">Raheem et al. 2014</xref>) (dark blue dots) and oxychiline spp. (<xref ref-type="bibr" rid="B33">Sysoev and Schileyko 2009</xref>) (orange dots). A diagram showing design of landmarks (numbered) and semi-landmarks (not numbered) is provided.</p></caption><graphic xmlns:xlink="http://www.w3.org/1999/xlink" xlink:href="zookeys-870-033-g007.jpg" position="float" orientation="portrait" xlink:type="simple" id="oo_323786.jpg"><uri content-type="original_file" xlink:type="simple">https://binary.pensoft.net/fig/323786</uri></graphic></fig></tp:treatment-sec><ref-list><ref id="B14"><mixed-citation xmlns:xlink="http://www.w3.org/1999/xlink" xlink:type="simple"><person-group><name name-style="western"><surname>Hausdorf</surname><given-names>B</given-names></name></person-group> (<year>2000</year>) <article-title>Biogeography of the <tp:taxon-name><tp:taxon-name-part taxon-name-part-type="superfamily">Limacoidea</tp:taxon-name-part></tp:taxon-name> sensu lato (<tp:taxon-name><tp:taxon-name-part taxon-name-part-type="class">Gastropoda</tp:taxon-name-part></tp:taxon-name>: <tp:taxon-name><tp:taxon-name-part taxon-name-part-type="order">Stylommatophora</tp:taxon-name-part></tp:taxon-name>): vicariance events and long-distance dispersal.</article-title><source>Journal of Biogeography</source><volume>27</volume>(<issue>2</issue>): <fpage>379</fpage>–<lpage>390</lpage>. <ext-link xlink:type="simple" ext-link-type="doi" xlink:href="10.1046/j.1365-2699.2000.00403.x">https://doi.org/10.1046/j.1365-2699.2000.00403.x</ext-link></mixed-citation></ref><ref id="B3"><mixed-citation xmlns:xlink="http://www.w3.org/1999/xlink" xlink:type="simple"><person-group><name name-style="western"><surname>Bouchet</surname><given-names>P</given-names></name><name name-style="western"><surname>Rocroi</surname><given-names>J-P</given-names></name><name name-style="western"><surname>Hausdorf</surname><given-names>B</given-names></name><name name-style="western"><surname>Kaim</surname><given-names>A</given-names></name><name name-style="western"><surname>Kano</surname><given-names>Y</given-names></name><name name-style="western"><surname>Nützel</surname><given-names>A</given-names></name><name name-style="western"><surname>Parkhaev</surname><given-names>P</given-names></name><name name-style="western"><surname>Schrödl</surname><given-names>M</given-names></name><name name-style="western"><surname>Strong</surname><given-names>EE</given-names></name></person-group> (<year>2017</year>) <article-title>Revised classification, nomenclator and typification of gastropod and monoplacophoran families.</article-title><source>Malacologia</source><volume>61</volume>(<issue>1–2</issue>): <fpage>1</fpage>–<lpage>526</lpage>. <ext-link xlink:type="simple" ext-link-type="doi" xlink:href="10.4002/040.061.0201">https://doi.org/10.4002/040.061.0201</ext-link></mixed-citation></ref><ref id="B20"><mixed-citation xmlns:xlink="http://www.w3.org/1999/xlink" xlink:type="simple"><person-group><name name-style="western"><surname>Manganelli</surname><given-names>G</given-names></name><name name-style="western"><surname>Giusti</surname><given-names>F</given-names></name></person-group> (<year>1998</year>) <article-title><italic><tp:taxon-name><tp:taxon-name-part taxon-name-part-type="genus">Oxychilus</tp:taxon-name-part> <tp:taxon-name-part taxon-name-part-type="species">mortilleti</tp:taxon-name-part></tp:taxon-name></italic> (Pfeiffer, 1859): a redescription (<tp:taxon-name><tp:taxon-name-part taxon-name-part-type="infraclass">Pulmonata</tp:taxon-name-part></tp:taxon-name>, <tp:taxon-name><tp:taxon-name-part taxon-name-part-type="family">Zonitidae</tp:taxon-name-part></tp:taxon-name>).</article-title><source>Basteria</source><volume>61</volume>: <fpage>123</fpage>–<lpage>143</lpage>.</mixed-citation></ref><ref id="B5"><mixed-citation xmlns:xlink="http://www.w3.org/1999/xlink" xlink:type="simple"><person-group><name name-style="western"><surname>Colville</surname><given-names>B</given-names></name><name name-style="western"><surname>Riedel</surname><given-names>A</given-names></name></person-group> (<year>1998</year>) <article-title>On the systematic position of <italic><tp:taxon-name><tp:taxon-name-part taxon-name-part-type="genus">Araboxychilus</tp:taxon-name-part> <tp:taxon-name-part taxon-name-part-type="species">sabaeus</tp:taxon-name-part></tp:taxon-name></italic> (<tp:taxon-name><tp:taxon-name-part taxon-name-part-type="class">Gastropoda</tp:taxon-name-part></tp:taxon-name>: <tp:taxon-name><tp:taxon-name-part taxon-name-part-type="infraclass">Pulmonata</tp:taxon-name-part></tp:taxon-name>) from the South-west of the Arabian Peninsula.</article-title><source>Journal of Conchology</source><volume>36</volume>(<issue>3</issue>): <fpage>27</fpage>–<lpage>34</lpage>.</mixed-citation></ref><ref id="B26"><mixed-citation xmlns:xlink="http://www.w3.org/1999/xlink" xlink:type="simple"><person-group><name name-style="western"><surname>Raheem</surname><given-names>DC</given-names></name><name name-style="western"><surname>Taylor</surname><given-names>H</given-names></name><name name-style="western"><surname>Ablett</surname><given-names>J</given-names></name><name name-style="western"><surname>Preece</surname><given-names>RC</given-names></name><name name-style="western"><surname>Aravind</surname><given-names>NA</given-names></name><name name-style="western"><surname>Naggs</surname><given-names>F</given-names></name></person-group> (<year>2014</year>) <article-title>A systematic revision of the land snails of the Western Ghats of India.</article-title><source>Tropical Natural History, Supplement</source><volume>4</volume>: <fpage>1</fpage>–<lpage>294</lpage>.</mixed-citation></ref><ref id="B33"><mixed-citation xmlns:xlink="http://www.w3.org/1999/xlink" xlink:type="simple"><person-group><name name-style="western"><surname>Sysoev</surname><given-names>A</given-names></name><name name-style="western"><surname>Schileyko</surname><given-names>A</given-names></name></person-group> (<year>2009</year>) <source>Land Snails and Slugs of Russia and Adjacent Countries.</source><publisher-name>Pensoft Publishers</publisher-name>, <publisher-loc>Sofia/Moscow</publisher-loc>, <size units="page">312 pp</size>., 142 pls.</mixed-citation></ref></ref-list></tp:taxon-treatment>
