# Supplementary material for: The first proven oxychilid land snail endemic to China (Eupulmonata, Gastrodontoidea)
Source: Zookeys. 2019 Aug 6;870:33–50. doi: 10.3897/zookeys.870.32903 (PMC6692301; doi:10.3897/zookeys.870.32903)
Supplement: XML Treatment for Sinoxychilus melanoleucus [file zookeys.870.32903-treatment2.xml]

<!DOCTYPE tp:taxon-treatment
  PUBLIC "-//TaxonX//DTD Taxonomic Treatment Publishing DTD v0 20100105//EN" "tax-treatment-NSO.dtd">
<tp:taxon-treatment xmlns:tp="http://www.plazi.org/taxpub"><tp:treatment-meta><kwd-group><label>Taxon classification</label><kwd><named-content xmlns:xlink="http://www.w3.org/1999/xlink" content-type="kingdom">Animalia</named-content></kwd><kwd><named-content xmlns:xlink="http://www.w3.org/1999/xlink" content-type="order">Stylommatophora</named-content></kwd><kwd><named-content xmlns:xlink="http://www.w3.org/1999/xlink" content-type="family">Oxychilidae</named-content></kwd></kwd-group><mixed-citation publication-type="journal"><person-group><name><surname>Wu</surname><given-names>Min</given-names></name><name><surname>Liu</surname><given-names>Zhengping</given-names></name></person-group><article-title>The first proven oxychilid land snail endemic to China (<tp:taxon-name><tp:taxon-name-part taxon-name-part-type="suborder">Eupulmonata</tp:taxon-name-part></tp:taxon-name>, <tp:taxon-name><tp:taxon-name-part taxon-name-part-type="superfamily">Gastrodontoidea</tp:taxon-name-part></tp:taxon-name>)</article-title><source>Zookeys</source><day>06</day><month>8</month><year>2019</year><volume>870</volume><fpage>33</fpage><lpage>50</lpage><pub-id pub-id-type="doi">10.3897/zookeys.870.32903</pub-id></mixed-citation></tp:treatment-meta><tp:nomenclature><tp:taxon-name><object-id xmlns:xlink="http://www.w3.org/1999/xlink" content-type="arpha" xlink:type="simple">93DE6CE39077552587BB0FA5DDAB0AE4</object-id>
              <tp:taxon-name-part taxon-name-part-type="genus" reg="Sinoxychilus">Sinoxychilus</tp:taxon-name-part>
              <tp:taxon-name-part taxon-name-part-type="species" reg="melanoleucus">melanoleucus</tp:taxon-name-part>
              <object-id xmlns:xlink="http://www.w3.org/1999/xlink" content-type="zoobank" xlink:type="simple">http://zoobank.org/E4075613-A987-471A-A095-D058CBDA466F</object-id>
            </tp:taxon-name><tp:taxon-authority>gen. nov. &amp;</tp:taxon-authority><tp:taxon-status xmlns:xlink="http://www.w3.org/1999/xlink" xlink:type="simple">sp. nov.</tp:taxon-status><xref ref-type="fig" rid="F1">Figures 1</xref><xref ref-type="fig" rid="F2">, 2</xref><xref ref-type="fig" rid="F3">, 3</xref><xref ref-type="fig" rid="F4">, 4</xref><xref ref-type="fig" rid="F5">, 5</xref><xref ref-type="fig" rid="F6">, 6</xref><xref ref-type="fig" rid="F7">, 7</xref><xref ref-type="fig" rid="F8">, 8</xref><xref ref-type="fig" rid="F9">, 9</xref><xref ref-type="fig" rid="F10">, 10</xref><xref ref-type="table" rid="T1">, Table 1</xref></tp:nomenclature><tp:treatment-sec sec-type="type material" id="SECID0EJ4AG"><title>Type material.</title><p><bold>Holotype</bold>, 1 <abbrev xmlns:xlink="http://www.w3.org/1999/xlink" xlink:title="fully mature animal(s)" id="ABBRID0ER4AG" xlink:type="simple">fma</abbrev> (HBUMM08236 specimen-1), Qingchengshan Mt., humid forest, in litter (Fig. <xref ref-type="fig" rid="F9">9</xref>); Sichuan Province, China; <named-content xmlns:xlink="http://www.w3.org/1999/xlink" content-type="dwc:verbatimCoordinates" xlink:type="simple"><named-content content-type="geo-json" specific-use="{&#34;type&#34;:&#34;Point&#34;,&#34;coordinates&#34;:[103.494000,30.919000]}" id="NCID0E34AG" xlink:type="simple">30.919N, 103.494E</named-content></named-content>; 24 March 2018; coll. Liu, Zhengping &amp; Ma, Hongwen. <bold>Paratypes</bold>, 3 <abbrev xmlns:xlink="http://www.w3.org/1999/xlink" xlink:title="fully mature animal(s)" id="ABBRID0EC5AG" xlink:type="simple">fma</abbrev> (HBUMM08236; specimens 2–4) and 2 fully mature empty shells (HBUMM08236; specimens 6, 7), collection data as holotype. One empty shell specimen (HBUMM08236; specimen 5) was broken accidentally after measurement and as a result is not included as a paratype. From each of type specimens with soft parts (HBUMM08236; specimens 1–4) a piece of foot (HBUMM08236a; specimens 1–4) was cut and preserved in 99.7% ethanol at −20 °C.</p><!--PageBreak --></tp:treatment-sec><tp:treatment-sec sec-type="description" id="SECID0EH5AG"><title>Description.</title><p>Shell (Figs <xref ref-type="fig" rid="F2">2</xref>, <xref ref-type="fig" rid="F3">3</xref>). Dextral; clearly depressed; very thin and fragile; opaque. Whorls convex. Suture impressed. Umbilicus moderately wide. Basal-umbilicus transition gentle. Columella arched to oblique. Columellar lip not dilated, never covering umbilicus. Protoconch with intercrossing radial wrinkles and spiral grooves (Fig. <xref ref-type="fig" rid="F3">3A</xref>). Teleoconch with regularly, densely distributed spiral furrows (Fig. <xref ref-type="fig" rid="F3">3B</xref>). Growth lines fine, distinct. Aperture large, oblique, somewhat sinuate at peristome. Body whorl straight. Adult shell neither hairy nor scaly. Body whorl of adult shell very bluntly angulate at periphery, with base convex. Aperture toothless, unexpanded. Peristome rather thin. Callus indistinct. Shell in uniformly greenish yellow, spiral band absent (Fig. <xref ref-type="fig" rid="F2">2</xref>). Measurements (<italic>n</italic> = 6): shell height = 6.7–8.1 (7.7 ± 0.55) mm, shell breadth = 12.6–13.8 (13.2 ± 0.51) mm, aperture height = 4.9–5.7 (5.3 ± 0.31) mm, aperture width = 2.2–2.6 (2.4 ± 0.16) mm, embryonic shell whorls = 1.38–1.63 (1.50 ± 0.079) mm, whorls = 4.25–4.63 (4.41 ± 0.151) mm, shell height/breadth ratio = 0.53–0.62 (0.58 ± 0.030) mm.</p><fig id="F1" position="float" orientation="portrait"><object-id xmlns:xlink="http://www.w3.org/1999/xlink" content-type="doi" xlink:type="simple">10.3897/zookeys.870.32903.figure1</object-id><object-id xmlns:xlink="http://www.w3.org/1999/xlink" content-type="arpha" xlink:type="simple">92d79d02-0a9f-580d-9325-9f8bd20bc7ed</object-id><label>Figure 1.</label><caption><p>Distribution map of <italic><tp:taxon-name><tp:taxon-name-part taxon-name-part-type="genus" reg="Sinoxychilus">Sinoxychilus</tp:taxon-name-part> <tp:taxon-name-part taxon-name-part-type="species" reg="melanoleucus">melanoleucus</tp:taxon-name-part></tp:taxon-name></italic> gen. nov and sp. nov. (blue dot), <italic><tp:taxon-name><tp:taxon-name-part taxon-name-part-type="genus" reg="Zonites">Zonites</tp:taxon-name-part> <tp:taxon-name-part taxon-name-part-type="species" reg="scrobiculatus">scrobiculatus</tp:taxon-name-part> <tp:taxon-name-part taxon-name-part-type="subspecies" reg="scrobiculatus">scrobiculatus</tp:taxon-name-part></tp:taxon-name></italic> Gredler, 1885 (orange dot), and <italic><tp:taxon-name><tp:taxon-name-part taxon-name-part-type="genus" reg="Zonites">Zonites</tp:taxon-name-part> <tp:taxon-name-part taxon-name-part-type="species" reg="scrobiculatus">scrobiculatus</tp:taxon-name-part> <tp:taxon-name-part taxon-name-part-type="subspecies" reg="hupeina">hupeina</tp:taxon-name-part></tp:taxon-name></italic> Gredler, 1887 (green dot).</p></caption><graphic xmlns:xlink="http://www.w3.org/1999/xlink" xlink:href="zookeys-870-033-g001.jpg" position="float" orientation="portrait" xlink:type="simple" id="oo_323780.jpg"><uri content-type="original_file" xlink:type="simple">https://binary.pensoft.net/fig/323780</uri></graphic></fig><fig id="F2" position="float" orientation="portrait"><object-id xmlns:xlink="http://www.w3.org/1999/xlink" content-type="doi" xlink:type="simple">10.3897/zookeys.870.32903.figure2</object-id><object-id xmlns:xlink="http://www.w3.org/1999/xlink" content-type="arpha" xlink:type="simple">fbaaa404-0e90-5274-acda-63da72e39e1a</object-id><label>Figure 2.</label><caption><p><italic><tp:taxon-name><tp:taxon-name-part taxon-name-part-type="genus" reg="Sinoxychilus">Sinoxychilus</tp:taxon-name-part> <tp:taxon-name-part taxon-name-part-type="species" reg="melanoleucus">melanoleucus</tp:taxon-name-part></tp:taxon-name></italic> gen. nov. and sp. nov. shells. <bold>A</bold> Holotype, HBUMM08236 specimen 1 <bold>B–E</bold> paratypes, HBUMM08236 specimens 2–4, 6.</p></caption><graphic xmlns:xlink="http://www.w3.org/1999/xlink" xlink:href="zookeys-870-033-g002.jpg" position="float" orientation="portrait" xlink:type="simple" id="oo_323781.jpg"><uri content-type="original_file" xlink:type="simple">https://binary.pensoft.net/fig/323781</uri></graphic></fig><fig id="F3" position="float" orientation="portrait"><object-id xmlns:xlink="http://www.w3.org/1999/xlink" content-type="doi" xlink:type="simple">10.3897/zookeys.870.32903.figure3</object-id><object-id xmlns:xlink="http://www.w3.org/1999/xlink" content-type="arpha" xlink:type="simple">08198894-e09c-5b5b-8b3a-9cede1ae698c</object-id><label>Figure 3.</label><caption><p><italic><tp:taxon-name><tp:taxon-name-part taxon-name-part-type="genus" reg="Sinoxychilus">Sinoxychilus</tp:taxon-name-part> <tp:taxon-name-part taxon-name-part-type="species" reg="melanoleucus">melanoleucus</tp:taxon-name-part></tp:taxon-name></italic> gen. nov. and sp. nov. HBUMM08236 specimen 4, paratype <bold>A</bold> magnified embryonic shell <bold>B</bold> surface of teleoconch, magnified.</p></caption><graphic xmlns:xlink="http://www.w3.org/1999/xlink" xlink:href="zookeys-870-033-g003.jpg" position="float" orientation="portrait" xlink:type="simple" id="oo_323782.jpg"><uri content-type="original_file" xlink:type="simple">https://binary.pensoft.net/fig/323782</uri></graphic></fig><p>General anatomy. Sole tripartite. Caudal foss or caudal horn absent. Eversible head wart between ommatophore insertions absent. Tentacles and dorsum leaden-black. After preservation in 70% ethanol, black pigments on animal become faint. Lower sides and sole creamy white (Figs <xref ref-type="fig" rid="F4">4A</xref>, <xref ref-type="fig" rid="F10">10</xref>). Jaw oxygnathous, with an evidently median projection (Fig. <xref ref-type="fig" rid="F4">4B</xref>).</p><!--PageBreak --><p>Genitalia (Figs <xref ref-type="fig" rid="F4">4C</xref>, <xref ref-type="fig" rid="F5">5</xref>, <xref ref-type="fig" rid="F6">6</xref>). Penis sheath about half length of penis, in holotype and two paratypes wrapping about 1/3 central epiphallus (Figs <xref ref-type="fig" rid="F4">4C</xref>, <xref ref-type="fig" rid="F6">6</xref>), but in one specimen (HBUMM08236; specimen 2) median part of epiphallus loosely joined to distal penis sheath by connective tissue (Fig. <xref ref-type="fig" rid="F5">5A</xref>). Penis more or less long, moderately thick, surface simple. Sarcobelum absent. Penial caecum present (Figs <xref ref-type="fig" rid="F4">4C</xref>, <xref ref-type="fig" rid="F5">5A</xref>, <xref ref-type="fig" rid="F5">5B</xref>, <xref ref-type="fig" rid="F6">6</xref>), having no ex<!--PageBreak -->ternal demarcation between it and penis (Figs <xref ref-type="fig" rid="F4">4C</xref>, <xref ref-type="fig" rid="F5">5A</xref>, <xref ref-type="fig" rid="F6">6</xref>). Penial retractor muscle inserting on top of penial caecum. Flagellum absent. Epiphallus thin, but 2–3 times thicker than vas deferens (Figs <xref ref-type="fig" rid="F4">4C</xref>, <xref ref-type="fig" rid="F5">5A</xref>, <xref ref-type="fig" rid="F6">6</xref>). Distal part of epiphallus attached at lateral side of penis by connective tissue before entering it. Penial caecum internally with three pairs of symmetrically arranged low transversal ridges near epiphallic pore which is surrounded by several very fine pilasters (Fig. <xref ref-type="fig" rid="F5">5B</xref>). Epiphallic papilla absent. Penis internally with a thickened, ‘M’-shaped median pilaster which has two arms branching into several narrow pilasters and the median pilaster running to the most proximal part of penis where it extends and forming a transversal ridge (Fig. <xref ref-type="fig" rid="F5">5B</xref>). The ‘M’-shaped median pilaster consists of connected tubercles, the apex of each bearing a very short spinelet that without exception points to atrium (Fig. <xref ref-type="fig" rid="F5">5C</xref>). Vagina short, internally simple, without papilla/verge. Perivaginal gland well developed on surface of vagina and proximal part of bursa copulatrix duct (Figs <xref ref-type="fig" rid="F4">4C</xref>, <xref ref-type="fig" rid="F5">5A</xref>). Measurements of holotype: P = 5.0 mm; <abbrev xmlns:xlink="http://www.w3.org/1999/xlink" xlink:title="epiphallus" id="ABBRID0EYFBG" xlink:type="simple">Ep</abbrev> = 8.4 mm; <abbrev xmlns:xlink="http://www.w3.org/1999/xlink" xlink:title="vas deferens" id="ABBRID0E3FBG" xlink:type="simple">VD</abbrev> = 6.5 mm; <abbrev xmlns:xlink="http://www.w3.org/1999/xlink" xlink:title="penial retractor muscle" id="ABBRID0EAGBG" xlink:type="simple">PR</abbrev> = 2.3 mm; <abbrev xmlns:xlink="http://www.w3.org/1999/xlink" xlink:title="vagina" id="ABBRID0EEGBG" xlink:type="simple">Va</abbrev> = 2.3 mm; <abbrev xmlns:xlink="http://www.w3.org/1999/xlink" xlink:title="bursa copulatrix" id="ABBRID0EIGBG" xlink:type="simple">BC</abbrev> + <abbrev xmlns:xlink="http://www.w3.org/1999/xlink" xlink:title="bursa copulatrix duct" id="ABBRID0EMGBG" xlink:type="simple">BCD</abbrev> = 11.8 mm.</p><fig id="F4" position="float" orientation="portrait"><object-id xmlns:xlink="http://www.w3.org/1999/xlink" content-type="doi" xlink:type="simple">10.3897/zookeys.870.32903.figure4</object-id><object-id xmlns:xlink="http://www.w3.org/1999/xlink" content-type="arpha" xlink:type="simple">1c80b58e-d5e9-52fc-a31a-2f7e40dab0ea</object-id><label>Figure 4.</label><caption><p><italic><tp:taxon-name><tp:taxon-name-part taxon-name-part-type="genus" reg="Sinoxychilus">Sinoxychilus</tp:taxon-name-part> <tp:taxon-name-part taxon-name-part-type="species" reg="melanoleucus">melanoleucus</tp:taxon-name-part></tp:taxon-name></italic> gen. nov. and sp. nov., holotype, HBUMM08236 specimen 1 <bold>A</bold> partial soft part <bold>B</bold> partial jaw. Dotted line indicating axis line <bold>C</bold> genitalia in general view. <abbrev xmlns:xlink="http://www.w3.org/1999/xlink" xlink:title="atrium" id="ABBRID0EJHBG" xlink:type="simple">At</abbrev>-atrium; <abbrev xmlns:xlink="http://www.w3.org/1999/xlink" xlink:title="bursa copulatrix" id="ABBRID0ENHBG" xlink:type="simple">BC</abbrev>-bursa copulatrix; <abbrev xmlns:xlink="http://www.w3.org/1999/xlink" xlink:title="bursa copulatrix duct" id="ABBRID0ERHBG" xlink:type="simple">BCD</abbrev>-bursa copulatrix duct; <abbrev xmlns:xlink="http://www.w3.org/1999/xlink" xlink:title="epiphallus" id="ABBRID0EVHBG" xlink:type="simple">Ep</abbrev>-epiphallus; P-penis; <abbrev xmlns:xlink="http://www.w3.org/1999/xlink" xlink:title="penial caecum" id="ABBRID0EZHBG" xlink:type="simple">PC</abbrev>-penial caecum; <abbrev xmlns:xlink="http://www.w3.org/1999/xlink" xlink:title="penial retractor muscle" id="ABBRID0E4HBG" xlink:type="simple">PR</abbrev>-penial retractor muscle; <abbrev xmlns:xlink="http://www.w3.org/1999/xlink" xlink:title="penis sheath" id="ABBRID0EBIBG" xlink:type="simple">PS</abbrev>-penis sheath; <abbrev xmlns:xlink="http://www.w3.org/1999/xlink" xlink:title="perivaginal gland" id="ABBRID0EFIBG" xlink:type="simple">PVG</abbrev>-perivaginal gland; <abbrev xmlns:xlink="http://www.w3.org/1999/xlink" xlink:title="vagina" id="ABBRID0EJIBG" xlink:type="simple">Va</abbrev>-vagina; <abbrev xmlns:xlink="http://www.w3.org/1999/xlink" xlink:title="vas deferens" id="ABBRID0ENIBG" xlink:type="simple">VD</abbrev>-vas deferens.</p></caption><graphic xmlns:xlink="http://www.w3.org/1999/xlink" xlink:href="zookeys-870-033-g004.jpg" position="float" orientation="portrait" xlink:type="simple" id="oo_323783.jpg"><uri content-type="original_file" xlink:type="simple">https://binary.pensoft.net/fig/323783</uri></graphic></fig><fig id="F5" position="float" orientation="portrait"><object-id xmlns:xlink="http://www.w3.org/1999/xlink" content-type="doi" xlink:type="simple">10.3897/zookeys.870.32903.figure5</object-id><object-id xmlns:xlink="http://www.w3.org/1999/xlink" content-type="arpha" xlink:type="simple">d271b927-2e6c-57b2-b7a3-1a788ff405fd</object-id><label>Figure 5.</label><caption><p><italic><tp:taxon-name><tp:taxon-name-part taxon-name-part-type="genus" reg="Sinoxychilus">Sinoxychilus</tp:taxon-name-part> <tp:taxon-name-part taxon-name-part-type="species" reg="melanoleucus">melanoleucus</tp:taxon-name-part></tp:taxon-name></italic> gen. nov. and sp. nov. <bold>A</bold> Genitalia in general view, paratype, HBUMM08236 specimen 2, showing the median section of epiphallus is not wrapped inside the penis sheath <bold>B, C</bold> holotype, HBUMM08236 specimen 1 <bold>B</bold> interior view of penis <bold>C</bold> a section of magnified penial pilaster, showing apical spinelet on each tubercle consisting the penial pilaster. <abbrev xmlns:xlink="http://www.w3.org/1999/xlink" xlink:title="atrium" id="ABBRID0ERJBG" xlink:type="simple">At</abbrev>-atrium; <abbrev xmlns:xlink="http://www.w3.org/1999/xlink" xlink:title="bursa copulatrix duct" id="ABBRID0EVJBG" xlink:type="simple">BCD</abbrev>-bursa copulatrix duct; <abbrev xmlns:xlink="http://www.w3.org/1999/xlink" xlink:title="epiphallus" id="ABBRID0EZJBG" xlink:type="simple">Ep</abbrev>-epiphallus; <abbrev xmlns:xlink="http://www.w3.org/1999/xlink" xlink:title="free oviduct" id="ABBRID0E4JBG" xlink:type="simple">FO</abbrev>-free oviduct; <abbrev xmlns:xlink="http://www.w3.org/1999/xlink" xlink:title="orifice of epiphallus" id="ABBRID0EBKBG" xlink:type="simple">OE</abbrev>-orifice of epiphallus; P-penis; <abbrev xmlns:xlink="http://www.w3.org/1999/xlink" xlink:title="penial caecum" id="ABBRID0EFKBG" xlink:type="simple">PC</abbrev>-penial caecum; <abbrev xmlns:xlink="http://www.w3.org/1999/xlink" xlink:title="penial pilaster" id="ABBRID0EJKBG" xlink:type="simple">PP</abbrev>-penial pilaster; <abbrev xmlns:xlink="http://www.w3.org/1999/xlink" xlink:title="penial retractor muscle" id="ABBRID0ENKBG" xlink:type="simple">PR</abbrev>-penial retractor muscle; <abbrev xmlns:xlink="http://www.w3.org/1999/xlink" xlink:title="penis sheath" id="ABBRID0ERKBG" xlink:type="simple">PS</abbrev>-penis sheath; <abbrev xmlns:xlink="http://www.w3.org/1999/xlink" xlink:title="perivaginal gland" id="ABBRID0EVKBG" xlink:type="simple">PVG</abbrev>-perivaginal gland; <abbrev xmlns:xlink="http://www.w3.org/1999/xlink" xlink:title="vagina" id="ABBRID0EZKBG" xlink:type="simple">Va</abbrev>-vagina; <abbrev xmlns:xlink="http://www.w3.org/1999/xlink" xlink:title="vas deferens" id="ABBRID0E4KBG" xlink:type="simple">VD</abbrev>-vas deferens.</p></caption><graphic xmlns:xlink="http://www.w3.org/1999/xlink" xlink:href="zookeys-870-033-g005.jpg" position="float" orientation="portrait" xlink:type="simple" id="oo_323784.jpg"><uri content-type="original_file" xlink:type="simple">https://binary.pensoft.net/fig/323784</uri></graphic></fig><fig id="F6" position="float" orientation="portrait"><object-id xmlns:xlink="http://www.w3.org/1999/xlink" content-type="doi" xlink:type="simple">10.3897/zookeys.870.32903.figure6</object-id><object-id xmlns:xlink="http://www.w3.org/1999/xlink" content-type="arpha" xlink:type="simple">a82b9afa-b311-5fb2-b993-70f4b6c4a872</object-id><label>Figure 6.</label><caption><p><italic><tp:taxon-name><tp:taxon-name-part taxon-name-part-type="genus" reg="Sinoxychilus">Sinoxychilus</tp:taxon-name-part> <tp:taxon-name-part taxon-name-part-type="species" reg="melanoleucus">melanoleucus</tp:taxon-name-part></tp:taxon-name></italic> gen. nov. and sp. nov., HBUMM08236 specimen 2, paratype <bold>A–C</bold> indicating that the median part of epiphallus was dissecting out from the penis sheath <bold>C</bold> arrow indicates epiphallus insertion. <abbrev xmlns:xlink="http://www.w3.org/1999/xlink" xlink:title="epiphallus" id="ABBRID0E4LBG" xlink:type="simple">Ep</abbrev>-epiphallus; P-penis; <abbrev xmlns:xlink="http://www.w3.org/1999/xlink" xlink:title="penial caecum" id="ABBRID0EBMBG" xlink:type="simple">PC</abbrev>-penial caecum; <abbrev xmlns:xlink="http://www.w3.org/1999/xlink" xlink:title="penial retractor muscle" id="ABBRID0EFMBG" xlink:type="simple">PR</abbrev>-penial retractor muscle; <abbrev xmlns:xlink="http://www.w3.org/1999/xlink" xlink:title="penis sheath" id="ABBRID0EJMBG" xlink:type="simple">PS</abbrev>-penis sheath; <abbrev xmlns:xlink="http://www.w3.org/1999/xlink" xlink:title="vas deferens" id="ABBRID0ENMBG" xlink:type="simple">VD</abbrev>-vas deferens.</p></caption><graphic xmlns:xlink="http://www.w3.org/1999/xlink" xlink:href="zookeys-870-033-g006.jpg" position="float" orientation="portrait" xlink:type="simple" id="oo_323785.jpg"><uri content-type="original_file" xlink:type="simple">https://binary.pensoft.net/fig/323785</uri></graphic></fig></tp:treatment-sec><tp:treatment-sec sec-type="distribution" id="SECID0EWMBG"><title>Distribution.</title><p>The new species is known only from its type locality.</p></tp:treatment-sec><tp:treatment-sec sec-type="etymology" id="SECID0E2MBG"><title>Etymology.</title><p>The species is named for the clear demarcation between the leaden black ommatophores and dorsum and the remaining creamy white body, which is reminescent of the giant panda, <italic><tp:taxon-name><tp:taxon-name-part taxon-name-part-type="genus" reg="Ailuropoda">Ailuropoda</tp:taxon-name-part> <tp:taxon-name-part taxon-name-part-type="species" reg="melanoleuca">melanoleuca</tp:taxon-name-part></tp:taxon-name></italic> by having the color pattern of clear-cut patches of black and white (Fig. <xref ref-type="fig" rid="F10">10</xref>).</p></tp:treatment-sec><tp:treatment-sec sec-type="ecology" id="SECID0EQNBG"><title>Ecology.</title><p>The new species was found living in extremely humid environment at type locality. In the laboratory, below 100% relative humidity, animals became active at the relatively lower temperature of 5 °C (Fig. <xref ref-type="fig" rid="F10">10</xref>) before they were totally inactive at room temperature (ca. 25 °C).</p></tp:treatment-sec><tp:treatment-sec sec-type="Taxonomic remarks" id="SECID0E1NBG"><title>Taxonomic remarks.</title><p>This new species can be distinguished from all other Chinese <italic><tp:taxon-name><tp:taxon-name-part taxon-name-part-type="genus" reg="Hyalina">Hyalina</tp:taxon-name-part></tp:taxon-name></italic> species in the measurements of its shells (Table <xref ref-type="table" rid="T2">2</xref>) and other features. This species, however, as kindly pointed out by Dr Barna Páll-Gergely, is obviously close to <italic><tp:taxon-name><tp:taxon-name-part taxon-name-part-type="genus" reg="Zonites">Zonites</tp:taxon-name-part> <tp:taxon-name-part taxon-name-part-type="species" reg="scrobiculatus">scrobiculatus</tp:taxon-name-part></tp:taxon-name></italic> Gredler, 1885, which was usually treated <!--PageBreak --><!--PageBreak --><!--PageBreak -->as a species in the bradybaenine genus <italic><tp:taxon-name><tp:taxon-name-part taxon-name-part-type="genus" reg="Coccoglypta">Coccoglypta</tp:taxon-name-part></tp:taxon-name></italic> Pilsbry, 1895 (Páll-Gergely in press). The species can be promptly distinguished from <italic><tp:taxon-name><tp:taxon-name-part taxon-name-part-type="genus" reg="Zonites">Z.</tp:taxon-name-part> <tp:taxon-name-part taxon-name-part-type="species" reg="scrobiculatus">scrobiculatus</tp:taxon-name-part></tp:taxon-name></italic>, which has two subspecies, namely <italic><tp:taxon-name><tp:taxon-name-part taxon-name-part-type="genus" reg="Zonites">Z.</tp:taxon-name-part> <tp:taxon-name-part taxon-name-part-type="species" reg="scrobiculatus">scrobiculatus</tp:taxon-name-part> <tp:taxon-name-part taxon-name-part-type="subspecies" reg="scrobiculatus">scrobiculatus</tp:taxon-name-part></tp:taxon-name></italic> [<italic><tp:taxon-name><tp:taxon-name-part taxon-name-part-type="genus" reg="Zonites">Zonites</tp:taxon-name-part> <tp:taxon-name-part taxon-name-part-type="species" reg="scrobiculatus">scrobiculatus</tp:taxon-name-part></tp:taxon-name></italic> Gredler, 1885a: 220–221, pl. 6, fig. 2; <xref ref-type="bibr" rid="B35">Tryon 1886</xref>: pl. 53, figs 12–14; <xref ref-type="bibr" rid="B2">Bachmann and Gredler 1894</xref>: 416 (radula); <tp:taxon-name><tp:taxon-name-part taxon-name-part-type="genus" reg="Retinella">Retinella</tp:taxon-name-part> <tp:taxon-name-part taxon-name-part-type="uncertainty-rank">?</tp:taxon-name-part> <tp:taxon-name-part taxon-name-part-type="species" reg="scrobiculata">scrobiculata</tp:taxon-name-part></tp:taxon-name> Kobelt 1899: 918, pl. 241, figs 10, 11; <italic><tp:taxon-name><tp:taxon-name-part taxon-name-part-type="genus" reg="Coccoglypta">Coccoglypta</tp:taxon-name-part> <tp:taxon-name-part taxon-name-part-type="species" reg="scrobiculata">scrobiculata</tp:taxon-name-part> <tp:taxon-name-part taxon-name-part-type="subspecies" reg="scrobiculata">scrobiculata</tp:taxon-name-part></tp:taxon-name></italic><xref ref-type="bibr" rid="B37">Yen 1939</xref>: 153, pl. 15, fig. 62; <italic><tp:taxon-name><tp:taxon-name-part taxon-name-part-type="genus" reg="Coccoglypta">Coccoglypta</tp:taxon-name-part> <tp:taxon-name-part taxon-name-part-type="species" reg="scrobiculata">scrobiculata</tp:taxon-name-part></tp:taxon-name></italic><xref ref-type="bibr" rid="B39">Zilch 1974</xref>: 211; <tp:taxon-name><tp:taxon-name-part taxon-name-part-type="genus" reg="Coccoglypta">Coccoglypta</tp:taxon-name-part> (<tp:taxon-name-part taxon-name-part-type="subgenus" reg="Coccoglypta">Coccoglypta</tp:taxon-name-part>)</tp:taxon-name><!--PageBreak --><italic><tp:taxon-name><tp:taxon-name-part taxon-name-part-type="genus" reg="Coccoglypta"/><tp:taxon-name-part taxon-name-part-type="species" reg="scrobiculata">scrobiculata</tp:taxon-name-part> <tp:taxon-name-part taxon-name-part-type="subspecies" reg="scrobiculata">scrobiculata</tp:taxon-name-part></tp:taxon-name></italic><xref ref-type="bibr" rid="B38">Zilch 1968</xref>: 180] and <italic><tp:taxon-name><tp:taxon-name-part taxon-name-part-type="genus" reg="Zonites">Z.</tp:taxon-name-part> <tp:taxon-name-part taxon-name-part-type="species" reg="scrobiculatus">scrobiculatus</tp:taxon-name-part> <tp:taxon-name-part taxon-name-part-type="subspecies" reg="hupeina">hupeina</tp:taxon-name-part></tp:taxon-name></italic> Gredler, 1887 [<italic><tp:taxon-name><tp:taxon-name-part taxon-name-part-type="genus" reg="Zonites">Zonites</tp:taxon-name-part></tp:taxon-name></italic> (<italic><tp:taxon-name><tp:taxon-name-part taxon-name-part-type="genus" reg="Nanina">Nanina</tp:taxon-name-part></tp:taxon-name></italic>?) <italic><tp:taxon-name><tp:taxon-name-part taxon-name-part-type="genus" reg="Zonites"/><tp:taxon-name-part taxon-name-part-type="species" reg="scrobiculatus">scrobiculatus</tp:taxon-name-part> <tp:taxon-name-part taxon-name-part-type="infraspecific-rank">var.</tp:taxon-name-part> <tp:taxon-name-part taxon-name-part-type="variety" reg="hupeina">hupeina</tp:taxon-name-part></tp:taxon-name></italic><xref ref-type="bibr" rid="B13">Gredler 1887b</xref>: 344–345; <italic><tp:taxon-name><tp:taxon-name-part taxon-name-part-type="genus" reg="Coccoglypta">Coccoglypta</tp:taxon-name-part> <tp:taxon-name-part taxon-name-part-type="species" reg="scrobiculata">scrobiculata</tp:taxon-name-part> <tp:taxon-name-part taxon-name-part-type="subspecies" reg="hupeina">hupeina</tp:taxon-name-part></tp:taxon-name></italic><xref ref-type="bibr" rid="B37">Yen 1939</xref>: 153, pl. 15, fig. 63; <xref ref-type="bibr" rid="B39">Zilch 1974</xref>: 199; <tp:taxon-name><tp:taxon-name-part taxon-name-part-type="genus" reg="Coccoglypta">Coccoglypta</tp:taxon-name-part> (<tp:taxon-name-part taxon-name-part-type="subgenus" reg="Coccoglypta">Coccoglypta</tp:taxon-name-part>) <tp:taxon-name-part taxon-name-part-type="species" reg="scrobiculata">scrobiculata</tp:taxon-name-part> <tp:taxon-name-part taxon-name-part-type="subspecies" reg="hupeina">hupeina</tp:taxon-name-part></tp:taxon-name><xref ref-type="bibr" rid="B38">Zilch 1968</xref>: 180], by having a distinctly smaller shell, with fewer whorls, and a particular shell shape which is sharply divergent from that of <!--PageBreak --><italic><tp:taxon-name><tp:taxon-name-part taxon-name-part-type="genus" reg="Zonites">Z.</tp:taxon-name-part> <tp:taxon-name-part taxon-name-part-type="species" reg="scrobiculatus">scrobiculatus</tp:taxon-name-part></tp:taxon-name></italic> (Fig. <xref ref-type="fig" rid="F7">7</xref>). <italic><tp:taxon-name><tp:taxon-name-part taxon-name-part-type="genus" reg="Sinoxychilus">Sinoxychilus</tp:taxon-name-part> <tp:taxon-name-part taxon-name-part-type="species" reg="melanoleucus">melanoleucus</tp:taxon-name-part></tp:taxon-name></italic> is also geographically distant from the geographic range of <italic><tp:taxon-name><tp:taxon-name-part taxon-name-part-type="genus" reg="Zonites">Z.</tp:taxon-name-part> <tp:taxon-name-part taxon-name-part-type="species" reg="scrobiculatus">scrobiculatus</tp:taxon-name-part></tp:taxon-name></italic> (Fig. <xref ref-type="fig" rid="F1">1</xref>). Nevertheless, we are inclined to believe that based on shell morphology <italic><tp:taxon-name><tp:taxon-name-part taxon-name-part-type="genus" reg="Zonites">Z.</tp:taxon-name-part> <tp:taxon-name-part taxon-name-part-type="species" reg="scrobiculatus">scrobiculatus</tp:taxon-name-part></tp:taxon-name></italic> should belong to <italic><tp:taxon-name><tp:taxon-name-part taxon-name-part-type="genus" reg="Sinoxychilus">Sinoxychilus</tp:taxon-name-part></tp:taxon-name></italic>, although anatomical and molecular evidence is unavailable.</p><table-wrap id="T2" position="float" orientation="portrait"><label>Table 2.</label><caption><p>Shell measurements and distribution of Chinese species once grouped in <italic><tp:taxon-name><tp:taxon-name-part taxon-name-part-type="genus" reg="Hyalina">Hyalina</tp:taxon-name-part></tp:taxon-name></italic> A. Férussac, 1821, with synonyms excluded.</p></caption><table id="TID0EKVAG" rules="all"><tbody><tr><td rowspan="1" colspan="1">
                          <bold>Species</bold>
                        </td><td rowspan="1" colspan="1">
                          <bold>Whorls</bold>
                        </td><td rowspan="1" colspan="1">
                          <bold>Diam. maj. (mm)</bold>
                        </td><td rowspan="1" colspan="1">
                          <bold>Height (mm)</bold>
                        </td><td rowspan="1" colspan="1">
                          <bold>Distribution</bold>
                        </td></tr><tr><td rowspan="1" colspan="1"><italic><tp:taxon-name><tp:taxon-name-part taxon-name-part-type="genus" reg="Hyalina">Hyalina</tp:taxon-name-part> <tp:taxon-name-part taxon-name-part-type="species" reg="fulva">fulva</tp:taxon-name-part></tp:taxon-name></italic> O.F. Müller, 1774</td><td rowspan="1" colspan="1">5–6</td><td rowspan="1" colspan="1">4</td><td rowspan="1" colspan="1">3.5*</td><td rowspan="1" colspan="1">Beijing, E Mongolia</td></tr><tr><td rowspan="1" colspan="1"><italic><tp:taxon-name><tp:taxon-name-part taxon-name-part-type="genus" reg="Hyalina">H.</tp:taxon-name-part> <tp:taxon-name-part taxon-name-part-type="species" reg="politissima">politissima</tp:taxon-name-part></tp:taxon-name></italic> (L. Pfeiffer, 1853)</td><td rowspan="1" colspan="1">4.5</td><td rowspan="1" colspan="1">24</td><td rowspan="1" colspan="1">11</td><td rowspan="1" colspan="1">Sri Lanka, NE China</td></tr><tr><td rowspan="1" colspan="1"><italic><tp:taxon-name><tp:taxon-name-part taxon-name-part-type="genus" reg="Helix">H.</tp:taxon-name-part> <tp:taxon-name-part taxon-name-part-type="species" reg="rejecta">rejecta</tp:taxon-name-part></tp:taxon-name></italic> (L. Pfeiffer, 1859)</td><td rowspan="1" colspan="1">6</td><td rowspan="1" colspan="1">3.5</td><td rowspan="1" colspan="1">3</td><td rowspan="1" colspan="1">Hunan, Guangdong, NE China</td></tr><tr><td rowspan="1" colspan="1"><italic><tp:taxon-name><tp:taxon-name-part taxon-name-part-type="genus" reg="Hyalina">H.</tp:taxon-name-part> <tp:taxon-name-part taxon-name-part-type="species" reg="superlita">superlita</tp:taxon-name-part></tp:taxon-name></italic> (Morelet, 1862)</td><td rowspan="1" colspan="1">5–5.5</td><td rowspan="1" colspan="1">16.5–21</td><td rowspan="1" colspan="1">10–11.5</td><td rowspan="1" colspan="1">Guangdong, Macao</td></tr><tr><td rowspan="1" colspan="1"><italic><tp:taxon-name><tp:taxon-name-part taxon-name-part-type="genus" reg="Hyalina">H.</tp:taxon-name-part> <tp:taxon-name-part taxon-name-part-type="species" reg="perdita">perdita</tp:taxon-name-part></tp:taxon-name></italic> (Deshayes, 1874)</td><td rowspan="1" colspan="1">4</td><td rowspan="1" colspan="1">3</td><td rowspan="1" colspan="1">1.5*</td><td rowspan="1" colspan="1">Beijing, E Mongolia</td></tr><tr><td rowspan="1" colspan="1"><italic><tp:taxon-name><tp:taxon-name-part taxon-name-part-type="genus" reg="Hyalina">H.</tp:taxon-name-part> <tp:taxon-name-part taxon-name-part-type="species" reg="moellendorffi">moellendorffi</tp:taxon-name-part></tp:taxon-name></italic> (Reinhardt, 1877)</td><td rowspan="1" colspan="1">5.5</td><td rowspan="1" colspan="1">10</td><td rowspan="1" colspan="1">5.5</td><td rowspan="1" colspan="1">Beijing</td></tr><tr><td rowspan="1" colspan="1"><tp:taxon-name><tp:taxon-name-part taxon-name-part-type="genus" reg="Hyalina">H.</tp:taxon-name-part> (<tp:taxon-name-part taxon-name-part-type="subgenus" reg="Conulus">Conulus</tp:taxon-name-part>) <tp:taxon-name-part taxon-name-part-type="species" reg="franciscana">franciscana</tp:taxon-name-part></tp:taxon-name> Gredler, 1881</td><td rowspan="1" colspan="1">6</td><td rowspan="1" colspan="1">3.5</td><td rowspan="1" colspan="1">3</td><td rowspan="1" colspan="1">Hunan</td></tr><tr><td rowspan="1" colspan="1"><tp:taxon-name><tp:taxon-name-part taxon-name-part-type="genus" reg="Hyalina">H.</tp:taxon-name-part> (<tp:taxon-name-part taxon-name-part-type="subgenus" reg="Conulus">Conulus</tp:taxon-name-part>) <tp:taxon-name-part taxon-name-part-type="infraspecific-rank">f.</tp:taxon-name-part> <tp:taxon-name-part taxon-name-part-type="species" reg="planula">planula</tp:taxon-name-part></tp:taxon-name> Gredler, 1881</td><td rowspan="1" colspan="1">6</td><td rowspan="1" colspan="1">3.5</td><td rowspan="1" colspan="1">2</td><td rowspan="1" colspan="1">Hunan</td></tr><tr><td rowspan="1" colspan="1"><tp:taxon-name><tp:taxon-name-part taxon-name-part-type="genus" reg="Hyalina">H.</tp:taxon-name-part> (<tp:taxon-name-part taxon-name-part-type="subgenus" reg="Conulus">Conulus</tp:taxon-name-part>) <tp:taxon-name-part taxon-name-part-type="species" reg="spiriplana">spiriplana</tp:taxon-name-part></tp:taxon-name> Gredler, 1882</td><td rowspan="1" colspan="1">4.5–5</td><td rowspan="1" colspan="1">3</td><td rowspan="1" colspan="1">1<sup>3</sup>/<sub>4</sub></td><td rowspan="1" colspan="1">Hunan</td></tr><tr><td rowspan="1" colspan="1"><italic><tp:taxon-name><tp:taxon-name-part taxon-name-part-type="genus" reg="Hyalina">H.</tp:taxon-name-part></tp:taxon-name></italic> (<italic><tp:taxon-name><tp:taxon-name-part taxon-name-part-type="genus" reg="Zonitoides">Zonitoides</tp:taxon-name-part></tp:taxon-name></italic>?) <italic><tp:taxon-name><tp:taxon-name-part taxon-name-part-type="genus" reg="Zonitoides"/><tp:taxon-name-part taxon-name-part-type="species" reg="loana">loana</tp:taxon-name-part></tp:taxon-name></italic> Gredler, 1882</td><td rowspan="1" colspan="1">5</td><td rowspan="1" colspan="1">4<sup>3</sup>/<sub>4</sub>–5</td><td rowspan="1" colspan="1">2</td><td rowspan="1" colspan="1">Hunan</td></tr><tr><td rowspan="1" colspan="1"><italic><tp:taxon-name><tp:taxon-name-part taxon-name-part-type="genus" reg="Hyalina">H.</tp:taxon-name-part> <tp:taxon-name-part taxon-name-part-type="species" reg="bambusicola">bambusicola</tp:taxon-name-part></tp:taxon-name></italic> Heude, 1882</td><td rowspan="1" colspan="1">5</td><td rowspan="1" colspan="1">3.5–4</td><td rowspan="1" colspan="1">3.5</td><td rowspan="1" colspan="1">Anhui</td></tr><tr><td rowspan="1" colspan="1"><italic><tp:taxon-name><tp:taxon-name-part taxon-name-part-type="genus" reg="Hyalina">H.</tp:taxon-name-part> <tp:taxon-name-part taxon-name-part-type="species" reg="castaneola">castaneola</tp:taxon-name-part></tp:taxon-name></italic> Heude, 1882</td><td rowspan="1" colspan="1">6</td><td rowspan="1" colspan="1">3–4</td><td rowspan="1" colspan="1">3</td><td rowspan="1" colspan="1">Anhui</td></tr><tr><td rowspan="1" colspan="1"><italic><tp:taxon-name><tp:taxon-name-part taxon-name-part-type="genus" reg="Hyalina">H.</tp:taxon-name-part> <tp:taxon-name-part taxon-name-part-type="species" reg="colombeliana">colombeliana</tp:taxon-name-part></tp:taxon-name></italic> Heude, 1882</td><td rowspan="1" colspan="1">6</td><td rowspan="1" colspan="1">4.5–5</td><td rowspan="1" colspan="1">3.5</td><td rowspan="1" colspan="1">Jiangsu</td></tr><tr><td rowspan="1" colspan="1"><italic><tp:taxon-name><tp:taxon-name-part taxon-name-part-type="genus" reg="Hyalina">H.</tp:taxon-name-part> <tp:taxon-name-part taxon-name-part-type="species" reg="gredleriana">gredleriana</tp:taxon-name-part></tp:taxon-name></italic> Heude, 1882</td><td rowspan="1" colspan="1">6</td><td rowspan="1" colspan="1">2.5–3</td><td rowspan="1" colspan="1">3.5</td><td rowspan="1" colspan="1">Hunan</td></tr><tr><td rowspan="1" colspan="1"><italic><tp:taxon-name><tp:taxon-name-part taxon-name-part-type="genus" reg="Hyalina">H.</tp:taxon-name-part> <tp:taxon-name-part taxon-name-part-type="species" reg="imbellis">imbellis</tp:taxon-name-part></tp:taxon-name></italic> Heude, 1882</td><td rowspan="1" colspan="1">5.5</td><td rowspan="1" colspan="1">3.5–3<sup>3</sup>/<sub>4</sub></td><td rowspan="1" colspan="1">3</td><td rowspan="1" colspan="1">Anhui</td></tr><tr><td rowspan="1" colspan="1"><italic><tp:taxon-name><tp:taxon-name-part taxon-name-part-type="genus" reg="Hyalina">H.</tp:taxon-name-part> <tp:taxon-name-part taxon-name-part-type="species" reg="planula">planula</tp:taxon-name-part></tp:taxon-name></italic> Heude, 1882</td><td rowspan="1" colspan="1">4.5</td><td rowspan="1" colspan="1">6–7</td><td rowspan="1" colspan="1">3</td><td rowspan="1" colspan="1">Anhui</td></tr><tr><td rowspan="1" colspan="1"><italic><tp:taxon-name><tp:taxon-name-part taxon-name-part-type="genus" reg="Hyalina">H.</tp:taxon-name-part> <tp:taxon-name-part taxon-name-part-type="species" reg="planata">planata</tp:taxon-name-part></tp:taxon-name></italic> Heude, 1882</td><td rowspan="1" colspan="1">4</td><td rowspan="1" colspan="1">9–10</td><td rowspan="1" colspan="1">3.5</td><td rowspan="1" colspan="1">Hunan</td></tr><tr><td rowspan="1" colspan="1"><italic><tp:taxon-name><tp:taxon-name-part taxon-name-part-type="genus" reg="Hyalina">H.</tp:taxon-name-part> <tp:taxon-name-part taxon-name-part-type="species" reg="rathouisii">rathouisii</tp:taxon-name-part></tp:taxon-name></italic> Heude, 1882</td><td rowspan="1" colspan="1">7</td><td rowspan="1" colspan="1">6</td><td rowspan="1" colspan="1">3.5</td><td rowspan="1" colspan="1">Shanghai</td></tr><tr><td rowspan="1" colspan="1"><italic><tp:taxon-name><tp:taxon-name-part taxon-name-part-type="genus" reg="Hyalina">H.</tp:taxon-name-part> <tp:taxon-name-part taxon-name-part-type="species" reg="sekingeriana">sekingeriana</tp:taxon-name-part></tp:taxon-name></italic> Heude, 1882</td><td rowspan="1" colspan="1">6</td><td rowspan="1" colspan="1">3.5–3<sup>3</sup>/<sub>4</sub></td><td rowspan="1" colspan="1">3.5</td><td rowspan="1" colspan="1">Anhui</td></tr><tr><td rowspan="1" colspan="1"><italic><tp:taxon-name><tp:taxon-name-part taxon-name-part-type="genus" reg="Hyalina">H.</tp:taxon-name-part> <tp:taxon-name-part taxon-name-part-type="species" reg="sinensis">sinensis</tp:taxon-name-part></tp:taxon-name></italic> Heude, 1882</td><td rowspan="1" colspan="1">4</td><td rowspan="1" colspan="1">5–6</td><td rowspan="1" colspan="1">3.5</td><td rowspan="1" colspan="1">Yangtze River Valley</td></tr><tr><td rowspan="1" colspan="1"><italic><tp:taxon-name><tp:taxon-name-part taxon-name-part-type="genus" reg="Hyalina">H.</tp:taxon-name-part> <tp:taxon-name-part taxon-name-part-type="species" reg="spelaea">spelaea</tp:taxon-name-part></tp:taxon-name></italic> Heude, 1882</td><td rowspan="1" colspan="1">6</td><td rowspan="1" colspan="1">4–4.5</td><td rowspan="1" colspan="1">3</td><td rowspan="1" colspan="1">Jiangsu</td></tr><tr><td rowspan="1" colspan="1"><italic><tp:taxon-name><tp:taxon-name-part taxon-name-part-type="genus" reg="Hyalina">H.</tp:taxon-name-part> <tp:taxon-name-part taxon-name-part-type="species" reg="zikaveiensis">zikaveiensis</tp:taxon-name-part></tp:taxon-name></italic> Heude, 1882</td><td rowspan="1" colspan="1">4</td><td rowspan="1" colspan="1">2</td><td rowspan="1" colspan="1">1</td><td rowspan="1" colspan="1">Shanghai</td></tr><tr><td rowspan="1" colspan="1"><italic><tp:taxon-name><tp:taxon-name-part taxon-name-part-type="genus" reg="Hyalina">H.</tp:taxon-name-part> <tp:taxon-name-part taxon-name-part-type="species" reg="crystallodes">crystallodes</tp:taxon-name-part></tp:taxon-name></italic> Gredler, 1885</td><td rowspan="1" colspan="1">5-5.5</td><td rowspan="1" colspan="1">5</td><td rowspan="1" colspan="1">2</td><td rowspan="1" colspan="1">Hunan</td></tr></tbody></table><table-wrap-foot><fn><p>* Measured from two figures in <xref ref-type="bibr" rid="B35">Tryon (1886</xref>: pl. 53).</p></fn></table-wrap-foot></table-wrap><fig id="F7" position="float" orientation="portrait"><object-id xmlns:xlink="http://www.w3.org/1999/xlink" content-type="doi" xlink:type="simple">10.3897/zookeys.870.32903.figure7</object-id><object-id xmlns:xlink="http://www.w3.org/1999/xlink" content-type="arpha" xlink:type="simple">b7834a13-b0fc-5cca-ab4c-3ba705b4ee44</object-id><label>Figure 7.</label><caption><p>Scatter plot of canonical variate 1 against canonical variate 2 (yielded by canonical variate analysis), showing morphological relationship among <italic><tp:taxon-name><tp:taxon-name-part taxon-name-part-type="genus" reg="Sinoxychilus">Sinoxychilus</tp:taxon-name-part> <tp:taxon-name-part taxon-name-part-type="species" reg="melanoleucus">melanoleucus</tp:taxon-name-part></tp:taxon-name></italic> gen. nov. and sp. nov. (red dots), <italic><tp:taxon-name><tp:taxon-name-part taxon-name-part-type="genus" reg="Zonites">Zonites</tp:taxon-name-part> <tp:taxon-name-part taxon-name-part-type="species" reg="scrobiculatus">scrobiculatus</tp:taxon-name-part> <tp:taxon-name-part taxon-name-part-type="subspecies" reg="scrobiculatus">scrobiculatus</tp:taxon-name-part></tp:taxon-name></italic> Gredler, 1885 and <italic><tp:taxon-name><tp:taxon-name-part taxon-name-part-type="genus" reg="Zonites">Zonites</tp:taxon-name-part> <tp:taxon-name-part taxon-name-part-type="species" reg="scrobiculatus">scrobiculatus</tp:taxon-name-part> <tp:taxon-name-part taxon-name-part-type="subspecies" reg="hupeina">hupeina</tp:taxon-name-part></tp:taxon-name></italic> Gredler, 1887 (light blue dots), Indian <italic><tp:taxon-name><tp:taxon-name-part taxon-name-part-type="genus" reg="Ariophanta">Ariophanta</tp:taxon-name-part></tp:taxon-name></italic> spp. (<xref ref-type="bibr" rid="B26">Raheem et al. 2014</xref>) (dark blue dots) and oxychiline spp. (<xref ref-type="bibr" rid="B33">Sysoev and Schileyko 2009</xref>) (orange dots). A diagram showing design of landmarks (numbered) and semi-landmarks (not numbered) is provided.</p></caption><graphic xmlns:xlink="http://www.w3.org/1999/xlink" xlink:href="zookeys-870-033-g007.jpg" position="float" orientation="portrait" xlink:type="simple" id="oo_323786.jpg"><uri content-type="original_file" xlink:type="simple">https://binary.pensoft.net/fig/323786</uri></graphic></fig><p>With respect to the genitalia, <italic><tp:taxon-name><tp:taxon-name-part taxon-name-part-type="genus" reg="Sinoxychilus">Sinoxychilus</tp:taxon-name-part> <tp:taxon-name-part taxon-name-part-type="species" reg="melanoleucus">melanoleucus</tp:taxon-name-part></tp:taxon-name></italic> is similar to the Japanese <italic><tp:taxon-name><tp:taxon-name-part taxon-name-part-type="genus" reg="Urazirochlamys">Urazirochlamys</tp:taxon-name-part> <tp:taxon-name-part taxon-name-part-type="species" reg="doenitzii">doenitzii</tp:taxon-name-part></tp:taxon-name></italic> (Reinhardt, 1877) (<tp:taxon-name><tp:taxon-name-part taxon-name-part-type="family">Helicarionidae</tp:taxon-name-part></tp:taxon-name> sensu <xref ref-type="bibr" rid="B1">Azuma 1995</xref> and <xref ref-type="bibr" rid="B30">Schileyko 2002</xref>) in having the apical insertion of penial retractor and the absence of <!--PageBreak -->flagellum (<xref ref-type="bibr" rid="B30">Schileyko 2002</xref>: fig. 1600). <italic><tp:taxon-name><tp:taxon-name-part taxon-name-part-type="genus" reg="Sinoxychilus">Sinoxychilus</tp:taxon-name-part></tp:taxon-name></italic> and <italic><tp:taxon-name><tp:taxon-name-part taxon-name-part-type="genus" reg="Urazirochlamys">Urazirochlamys</tp:taxon-name-part></tp:taxon-name></italic> Habe, 1946 also share a characteristically spirally sculptured protoconch. However, the latter genus has a caudal horn (<xref ref-type="bibr" rid="B1">Azuma 1995</xref>: pl. 28, fig. 339), which suggests that <italic><tp:taxon-name><tp:taxon-name-part taxon-name-part-type="genus" reg="Urazirochlamys">Urazirochlamys</tp:taxon-name-part></tp:taxon-name></italic> does not belong to the <tp:taxon-name><tp:taxon-name-part taxon-name-part-type="family">Oxychilidae</tp:taxon-name-part></tp:taxon-name>.</p><p>With the exception of two genera distributed in the southwestern part of the Arabian Peninsula, oxychilid snails are only known from the Western Palearctic (<xref ref-type="bibr" rid="B24">Neubert 1998</xref>; <xref ref-type="bibr" rid="B31">Schileyko 2003</xref>). The new species described herein, and its congeners, are undoubtedly the easternmost representatives of <tp:taxon-name><tp:taxon-name-part taxon-name-part-type="family">Oxychilidae</tp:taxon-name-part></tp:taxon-name>, which suggests that <italic><tp:taxon-name><tp:taxon-name-part taxon-name-part-type="genus" reg="Sinoxychilus">Sinoxychilus</tp:taxon-name-part></tp:taxon-name></italic> might be an isolated group in China, remote from the main distribution area of the family.</p><fig id="F8" position="float" orientation="portrait"><object-id xmlns:xlink="http://www.w3.org/1999/xlink" content-type="doi" xlink:type="simple">10.3897/zookeys.870.32903.figure8</object-id><object-id xmlns:xlink="http://www.w3.org/1999/xlink" content-type="arpha" xlink:type="simple">258187df-ff4c-5fe4-9b2f-0839ade5fb84</object-id><label>Figure 8.</label><caption><p>Maximum likelihood tree based on <abbrev xmlns:xlink="http://www.w3.org/1999/xlink" xlink:title="internal transcribed spacer 2" id="ABBRID0EMUAI" xlink:type="simple">ITS2</abbrev> gene (-ln likelihood = −1746.99). Ingroups: <italic><tp:taxon-name><tp:taxon-name-part taxon-name-part-type="genus" reg="Euconulus">Euconulus</tp:taxon-name-part></tp:taxon-name></italic> Reinhardt, 1883 (<tp:taxon-name><tp:taxon-name-part taxon-name-part-type="family">Euconulidae</tp:taxon-name-part></tp:taxon-name>), <italic><tp:taxon-name><tp:taxon-name-part taxon-name-part-type="genus" reg="Vitrea">Vitrea</tp:taxon-name-part></tp:taxon-name></italic> Fitzinger, 1833 (<tp:taxon-name><tp:taxon-name-part taxon-name-part-type="family">Pristilomatidae</tp:taxon-name-part></tp:taxon-name>), <italic><tp:taxon-name><tp:taxon-name-part taxon-name-part-type="genus" reg="Oxychilus">Oxychilus</tp:taxon-name-part></tp:taxon-name></italic> Fitzinger, 1833 (<tp:taxon-name><tp:taxon-name-part taxon-name-part-type="family">Oxychilidae</tp:taxon-name-part></tp:taxon-name>), and <italic><tp:taxon-name><tp:taxon-name-part taxon-name-part-type="genus" reg="Sinoxychilus">Sinoxychilus</tp:taxon-name-part></tp:taxon-name></italic> gen. nov. (<tp:taxon-name><tp:taxon-name-part taxon-name-part-type="family">Oxychilidae</tp:taxon-name-part></tp:taxon-name>). This ML tree shares the same topology with the Bayesian Inference tree. Numbers on branches indicate maximum likelihood and Bayesian posterior probabilities.</p></caption><graphic xmlns:xlink="http://www.w3.org/1999/xlink" xlink:href="zookeys-870-033-g008.jpg" position="float" orientation="portrait" xlink:type="simple" id="oo_323787.jpg"><uri content-type="original_file" xlink:type="simple">https://binary.pensoft.net/fig/323787</uri></graphic></fig><fig id="F9" position="float" orientation="portrait"><object-id xmlns:xlink="http://www.w3.org/1999/xlink" content-type="doi" xlink:type="simple">10.3897/zookeys.870.32903.figure9</object-id><object-id xmlns:xlink="http://www.w3.org/1999/xlink" content-type="arpha" xlink:type="simple">51ab8319-87fb-5a96-96b3-daa9d7a576b0</object-id><label>Figure 9.</label><caption><p>Habitat of <italic><tp:taxon-name><tp:taxon-name-part taxon-name-part-type="genus" reg="Sinoxychilus">Sinoxychilus</tp:taxon-name-part> <tp:taxon-name-part taxon-name-part-type="species" reg="melanoleucus">melanoleucus</tp:taxon-name-part></tp:taxon-name></italic> gen. nov. and sp. nov. Qingchengshan, Sichuan.</p></caption><graphic xmlns:xlink="http://www.w3.org/1999/xlink" xlink:href="zookeys-870-033-g009.jpg" position="float" orientation="portrait" xlink:type="simple" id="oo_323788.jpg"><uri content-type="original_file" xlink:type="simple">https://binary.pensoft.net/fig/323788</uri></graphic></fig><fig id="F10" position="float" orientation="portrait"><object-id xmlns:xlink="http://www.w3.org/1999/xlink" content-type="doi" xlink:type="simple">10.3897/zookeys.870.32903.figure10</object-id><object-id xmlns:xlink="http://www.w3.org/1999/xlink" content-type="arpha" xlink:type="simple">a8dcf336-9f8b-5e51-b0e4-4f706310bcbb</object-id><label>Figure 10.</label><caption><p><italic><tp:taxon-name><tp:taxon-name-part taxon-name-part-type="genus" reg="Sinoxychilus">Sinoxychilus</tp:taxon-name-part> <tp:taxon-name-part taxon-name-part-type="species" reg="melanoleucus">melanoleucus</tp:taxon-name-part></tp:taxon-name></italic> gen. nov. and sp. nov. Active animals. The photo was taken in laboratory rather than from the original habitat.</p></caption><graphic xmlns:xlink="http://www.w3.org/1999/xlink" xlink:href="zookeys-870-033-g010.jpg" position="float" orientation="portrait" xlink:type="simple" id="oo_323789.jpg"><uri content-type="original_file" xlink:type="simple">https://binary.pensoft.net/fig/323789</uri></graphic></fig></tp:treatment-sec><tp:treatment-sec><!--Section generated to contain objects referenced in tp:taxon-treatment.--><table-wrap id="T1" position="float" orientation="portrait"><label>Table 1.</label><caption><p>The species and <abbrev xmlns:xlink="http://www.w3.org/1999/xlink" xlink:title="internal transcribed spacer 2" id="ABBRID0E1IAG" xlink:type="simple">ITS2</abbrev> sequences used for phylogenetic study.</p></caption><table id="TID0EFMAG" rules="all"><tbody><tr><td rowspan="1" colspan="1">
                          <bold>Family</bold>
                        </td><td rowspan="1" colspan="1">
                          <bold>Species</bold>
                        </td><td rowspan="1" colspan="1">
                          <bold>Genbank Accession No. of <abbrev xmlns:xlink="http://www.w3.org/1999/xlink" xlink:title="internal transcribed spacer 2" id="ABBRID0EVJAG" xlink:type="simple">ITS2</abbrev></bold>
                        </td></tr><tr><td rowspan="6" colspan="1">
                          <tp:taxon-name>
                            <tp:taxon-name-part taxon-name-part-type="family">Euconulidae</tp:taxon-name-part>
                          </tp:taxon-name>
                        </td><td rowspan="1" colspan="1"><italic><tp:taxon-name><tp:taxon-name-part taxon-name-part-type="genus" reg="Euconulus">Euconulus</tp:taxon-name-part> <tp:taxon-name-part taxon-name-part-type="species" reg="alderi">alderi</tp:taxon-name-part></tp:taxon-name></italic> (J.E. Gray, 1840)</td><td rowspan="1" colspan="1"><ext-link xmlns:xlink="http://www.w3.org/1999/xlink" ext-link-type="gen" xlink:href="MK299689" xlink:type="simple">MK299689</ext-link>, <ext-link xmlns:xlink="http://www.w3.org/1999/xlink" ext-link-type="gen" xlink:href="MK299710" xlink:type="simple">MK299710</ext-link></td></tr><tr><td rowspan="1" colspan="1"><italic><tp:taxon-name><tp:taxon-name-part taxon-name-part-type="genus" reg="Euconulus">E.</tp:taxon-name-part> <tp:taxon-name-part taxon-name-part-type="species" reg="chersinus">chersinus</tp:taxon-name-part></tp:taxon-name></italic> (Say, 1821)</td><td rowspan="1" colspan="1">
                          <ext-link xmlns:xlink="http://www.w3.org/1999/xlink" ext-link-type="gen" xlink:href="MK299741" xlink:type="simple">MK299741</ext-link>
                        </td></tr><tr><td rowspan="1" colspan="1"><italic><tp:taxon-name><tp:taxon-name-part taxon-name-part-type="genus" reg="Euconulus">E.</tp:taxon-name-part> <tp:taxon-name-part taxon-name-part-type="species" reg="dentatus">dentatus</tp:taxon-name-part></tp:taxon-name></italic> (Sterki, 1893)</td><td rowspan="1" colspan="1"><ext-link xmlns:xlink="http://www.w3.org/1999/xlink" ext-link-type="gen" xlink:href="MK299732" xlink:type="simple">MK299732</ext-link>, <ext-link xmlns:xlink="http://www.w3.org/1999/xlink" ext-link-type="gen" xlink:href="MK299739" xlink:type="simple">MK299739</ext-link></td></tr><tr><td rowspan="1" colspan="1"><italic><tp:taxon-name><tp:taxon-name-part taxon-name-part-type="genus" reg="Euconulus">E.</tp:taxon-name-part> <tp:taxon-name-part taxon-name-part-type="species" reg="fulvus">fulvus</tp:taxon-name-part></tp:taxon-name></italic> (O.F. Müller, 1774)</td><td rowspan="1" colspan="1"><ext-link xmlns:xlink="http://www.w3.org/1999/xlink" ext-link-type="gen" xlink:href="MK299691" xlink:type="simple">MK299691</ext-link>, <ext-link xmlns:xlink="http://www.w3.org/1999/xlink" ext-link-type="gen" xlink:href="MK299693" xlink:type="simple">MK299693</ext-link>, <ext-link xmlns:xlink="http://www.w3.org/1999/xlink" ext-link-type="gen" xlink:href="MK299695" xlink:type="simple">MK299695</ext-link>, <ext-link xmlns:xlink="http://www.w3.org/1999/xlink" ext-link-type="gen" xlink:href="MK299702" xlink:type="simple">MK299702</ext-link>, <ext-link xmlns:xlink="http://www.w3.org/1999/xlink" ext-link-type="gen" xlink:href="MK299723" xlink:type="simple">MK299723</ext-link>, <ext-link xmlns:xlink="http://www.w3.org/1999/xlink" ext-link-type="gen" xlink:href="MK299724" xlink:type="simple">MK299724</ext-link>, <ext-link xmlns:xlink="http://www.w3.org/1999/xlink" ext-link-type="gen" xlink:href="MK299737" xlink:type="simple">MK299737</ext-link>, <ext-link xmlns:xlink="http://www.w3.org/1999/xlink" ext-link-type="gen" xlink:href="MK299738" xlink:type="simple">MK299738</ext-link></td></tr><tr><td rowspan="1" colspan="1"><italic><tp:taxon-name><tp:taxon-name-part taxon-name-part-type="genus" reg="Euconulus">E.</tp:taxon-name-part> <tp:taxon-name-part taxon-name-part-type="species" reg="trochulus">trochulus</tp:taxon-name-part></tp:taxon-name></italic> (Reinhardt, 1883)</td><td rowspan="1" colspan="1"><ext-link xmlns:xlink="http://www.w3.org/1999/xlink" ext-link-type="gen" xlink:href="MK299730" xlink:type="simple">MK299730</ext-link>–31</td></tr><tr><td rowspan="1" colspan="1"><italic><tp:taxon-name><tp:taxon-name-part taxon-name-part-type="genus" reg="Euconulus">E.</tp:taxon-name-part> <tp:taxon-name-part taxon-name-part-type="species" reg="polygyratus">polygyratus</tp:taxon-name-part></tp:taxon-name></italic> (Pilsbry, 1899)</td><td rowspan="1" colspan="1">
                          <ext-link xmlns:xlink="http://www.w3.org/1999/xlink" ext-link-type="gen" xlink:href="MK299747" xlink:type="simple">MK299747</ext-link>
                        </td></tr><tr><td rowspan="1" colspan="1">
                          <tp:taxon-name>
                            <tp:taxon-name-part taxon-name-part-type="family">Pristilomatidae</tp:taxon-name-part>
                          </tp:taxon-name>
                        </td><td rowspan="1" colspan="1"><italic><tp:taxon-name><tp:taxon-name-part taxon-name-part-type="genus" reg="Vitrea">Vitrea</tp:taxon-name-part> <tp:taxon-name-part taxon-name-part-type="species" reg="crystalline">crystalline</tp:taxon-name-part></tp:taxon-name></italic> (O.F. Müller, 1774)</td><td rowspan="1" colspan="1">
                          <ext-link xmlns:xlink="http://www.w3.org/1999/xlink" ext-link-type="gen" xlink:href="AY014113" xlink:type="simple">AY014113</ext-link>
                        </td></tr><tr><td rowspan="4" colspan="1">
                          <tp:taxon-name>
                            <tp:taxon-name-part taxon-name-part-type="family">Oxychilidae</tp:taxon-name-part>
                          </tp:taxon-name>
                        </td><td rowspan="1" colspan="1"><italic><tp:taxon-name><tp:taxon-name-part taxon-name-part-type="genus" reg="Oxychilus">Oxychilus</tp:taxon-name-part> <tp:taxon-name-part taxon-name-part-type="species" reg="alliarius">alliarius</tp:taxon-name-part></tp:taxon-name></italic> (Miller, 1822)</td><td rowspan="1" colspan="1"><ext-link xmlns:xlink="http://www.w3.org/1999/xlink" ext-link-type="gen" xlink:href="JF837183" xlink:type="simple">JF837183</ext-link>, <ext-link xmlns:xlink="http://www.w3.org/1999/xlink" ext-link-type="gen" xlink:href="AY014114" xlink:type="simple">AY014114</ext-link></td></tr><tr><td rowspan="1" colspan="1"><italic><tp:taxon-name><tp:taxon-name-part taxon-name-part-type="genus" reg="Oxychilus">O.</tp:taxon-name-part> <tp:taxon-name-part taxon-name-part-type="species" reg="cellarius">cellarius</tp:taxon-name-part></tp:taxon-name></italic> (O.F. Müller, 1774)</td><td rowspan="1" colspan="1">
                          <ext-link xmlns:xlink="http://www.w3.org/1999/xlink" ext-link-type="gen" xlink:href="AY014116" xlink:type="simple">AY014116</ext-link>
                        </td></tr><tr><td rowspan="1" colspan="1"><italic><tp:taxon-name><tp:taxon-name-part taxon-name-part-type="genus" reg="Oxychilus">O.</tp:taxon-name-part> <tp:taxon-name-part taxon-name-part-type="species" reg="helveticus">helveticus</tp:taxon-name-part></tp:taxon-name></italic> (Blum, 1881)</td><td rowspan="1" colspan="1">
                          <ext-link xmlns:xlink="http://www.w3.org/1999/xlink" ext-link-type="gen" xlink:href="AY014115" xlink:type="simple">AY014115</ext-link>
                        </td></tr><tr><td rowspan="1" colspan="1"><italic><tp:taxon-name><tp:taxon-name-part taxon-name-part-type="genus" reg="Sinoxychilus">Sinoxychilus</tp:taxon-name-part> <tp:taxon-name-part taxon-name-part-type="species" reg="melanoleucus">melanoleucus</tp:taxon-name-part></tp:taxon-name></italic> gen. nov. &amp; sp. nov.</td><td rowspan="1" colspan="1"><ext-link xmlns:xlink="http://www.w3.org/1999/xlink" ext-link-type="gen" xlink:href="MN056416" xlink:type="simple">MN056416</ext-link>, <ext-link xmlns:xlink="http://www.w3.org/1999/xlink" ext-link-type="gen" xlink:href="MN056417" xlink:type="simple">MN056417</ext-link></td></tr><tr><td rowspan="1" colspan="1"><tp:taxon-name><tp:taxon-name-part taxon-name-part-type="family">Camaenidae</tp:taxon-name-part></tp:taxon-name> (Outgroup)</td><td rowspan="1" colspan="1"><italic><tp:taxon-name><tp:taxon-name-part taxon-name-part-type="genus" reg="Pseudiberus">Pseudiberus</tp:taxon-name-part> <tp:taxon-name-part taxon-name-part-type="species" reg="liuae">liuae</tp:taxon-name-part></tp:taxon-name></italic> Wu, 2017</td><td rowspan="1" colspan="1"><ext-link xmlns:xlink="http://www.w3.org/1999/xlink" ext-link-type="gen" xlink:href="MN056414" xlink:type="simple">MN056414</ext-link>, <ext-link xmlns:xlink="http://www.w3.org/1999/xlink" ext-link-type="gen" xlink:href="MN056415" xlink:type="simple">MN056415</ext-link></td></tr></tbody></table></table-wrap></tp:treatment-sec><ref-list><ref id="B26"><mixed-citation xmlns:xlink="http://www.w3.org/1999/xlink" xlink:type="simple"><person-group><name name-style="western"><surname>Raheem</surname><given-names>DC</given-names></name><name name-style="western"><surname>Taylor</surname><given-names>H</given-names></name><name name-style="western"><surname>Ablett</surname><given-names>J</given-names></name><name name-style="western"><surname>Preece</surname><given-names>RC</given-names></name><name name-style="western"><surname>Aravind</surname><given-names>NA</given-names></name><name name-style="western"><surname>Naggs</surname><given-names>F</given-names></name></person-group> (<year>2014</year>) <article-title>A systematic revision of the land snails of the Western Ghats of India.</article-title><source>Tropical Natural History, Supplement</source><volume>4</volume>: <fpage>1</fpage>–<lpage>294</lpage>.</mixed-citation></ref><ref id="B33"><mixed-citation xmlns:xlink="http://www.w3.org/1999/xlink" xlink:type="simple"><person-group><name name-style="western"><surname>Sysoev</surname><given-names>A</given-names></name><name name-style="western"><surname>Schileyko</surname><given-names>A</given-names></name></person-group> (<year>2009</year>) <source>Land Snails and Slugs of Russia and Adjacent Countries.</source><publisher-name>Pensoft Publishers</publisher-name>, <publisher-loc>Sofia/Moscow</publisher-loc>, <size units="page">312 pp</size>., 142 pls.</mixed-citation></ref><ref id="B35"><mixed-citation xmlns:xlink="http://www.w3.org/1999/xlink" xlink:type="simple"><person-group><name name-style="western"><surname>Tryon</surname><given-names>GW</given-names></name></person-group> (<year>1886</year>) Manual of Conchology: Structural and Systematic with Illustrations of the Species. Second series: <tp:taxon-name><tp:taxon-name-part taxon-name-part-type="infraclass">Pulmonata</tp:taxon-name-part></tp:taxon-name> 2: 1–265, 64 pls.</mixed-citation></ref><ref id="B2"><mixed-citation xmlns:xlink="http://www.w3.org/1999/xlink" xlink:type="simple"><person-group><name name-style="western"><surname>Bachmann</surname><given-names>O</given-names></name><name name-style="western"><surname>Gredler</surname><given-names>V</given-names></name></person-group> (<year>1894</year>) <article-title>Zur Conchylien-Fauna von China. XVIII. Stück. Annalen des K. K.</article-title><source>Naturhistorischen Hofmuseums</source><volume>9</volume>: <fpage>415</fpage>–<lpage>429</lpage>.</mixed-citation></ref><ref id="B37"><mixed-citation xmlns:xlink="http://www.w3.org/1999/xlink" xlink:type="simple"><person-group><name name-style="western"><surname>Yen</surname><given-names>TC</given-names></name></person-group> (<year>1939</year>) <article-title>Die chinesischen Land-und Süsswasser-Gastropoden des Natur-Museums Senckenberg.</article-title><source>Abhandlungen der Senckenbergischen Naturforschenden Gesellschaf</source><volume>444</volume>: <fpage>1</fpage>–<lpage>234</lpage>. [16 pls]</mixed-citation></ref><ref id="B39"><mixed-citation xmlns:xlink="http://www.w3.org/1999/xlink" xlink:type="simple"><person-group><name name-style="western"><surname>Zilch</surname><given-names>A</given-names></name></person-group> (<year>1974</year>) Vinzenz Gredler und die Erforschung der Weichtiere Chinas durch Franziskaner aus Tirol. Archiv für Molluskenkunde 104 (4/6): 171–228. [pls 7–9]</mixed-citation></ref><ref id="B38"><mixed-citation xmlns:xlink="http://www.w3.org/1999/xlink" xlink:type="simple"><person-group><name name-style="western"><surname>Zilch</surname><given-names>A</given-names></name></person-group> (<year>1968</year>) Die Typen und Typoide des Natur-Museums Senckenberg, 41. Archiv für Molluskenkunde 98 (3/4): 155–212.</mixed-citation></ref><ref id="B13"><mixed-citation xmlns:xlink="http://www.w3.org/1999/xlink" xlink:type="simple"><person-group><name name-style="western"><surname>Gredler</surname><given-names>V</given-names></name></person-group> (<year>1887b</year>) <article-title>Zur Conchylienfauna von China.</article-title><source>Jahrbücher der Deutschen Malakozoologischen Gesellschaft</source><volume>14</volume>: <fpage>343</fpage>–<lpage>369</lpage>.</mixed-citation></ref><ref id="B1"><mixed-citation xmlns:xlink="http://www.w3.org/1999/xlink" xlink:type="simple"><person-group><name name-style="western"><surname>Azuma</surname><given-names>M</given-names></name></person-group> (<year>1995</year>) <source>Colored Illustrations of the Land Snails of Japan.</source><publisher-name>Hoikusha</publisher-name>, <publisher-loc>Osaka</publisher-loc>, <size units="page">343 pp</size>. [80 pls]</mixed-citation></ref><ref id="B30"><mixed-citation xmlns:xlink="http://www.w3.org/1999/xlink" xlink:type="simple"><person-group><name name-style="western"><surname>Schileyko</surname><given-names>AA</given-names></name></person-group> (<year>2002</year>) <article-title>Treatise on recent terrestrial pulmonate molluscs. Part 9. <tp:taxon-name><tp:taxon-name-part taxon-name-part-type="family">Helicarionidae</tp:taxon-name-part></tp:taxon-name>, <tp:taxon-name><tp:taxon-name-part taxon-name-part-type="family">Gymnarionidae</tp:taxon-name-part></tp:taxon-name>, <tp:taxon-name><tp:taxon-name-part taxon-name-part-type="family">Rhysotinidae</tp:taxon-name-part></tp:taxon-name>, <tp:taxon-name><tp:taxon-name-part taxon-name-part-type="family">Ariophantidae</tp:taxon-name-part></tp:taxon-name>.</article-title><source>Ruthenica, Supplement</source><volume>2</volume>: <fpage>1167</fpage>–<lpage>1307</lpage>.</mixed-citation></ref><ref id="B24"><mixed-citation xmlns:xlink="http://www.w3.org/1999/xlink" xlink:type="simple"><person-group><name name-style="western"><surname>Neubert</surname><given-names>E</given-names></name></person-group> (<year>1998</year>) <article-title>Annotated checklist of the terrestrial and freshwater molluscs of the Arabian Peninsula with descriptions of new species.</article-title><source>Fauna of Arabia</source><volume>17</volume>: <fpage>333</fpage>–<lpage>461</lpage>.</mixed-citation></ref><ref id="B31"><mixed-citation xmlns:xlink="http://www.w3.org/1999/xlink" xlink:type="simple"><person-group><name name-style="western"><surname>Schileyko</surname><given-names>AA</given-names></name></person-group> (<year>2003</year>) <article-title>Treatise on recent terrestrial pulmonate molluscs. Part 10. <tp:taxon-name><tp:taxon-name-part taxon-name-part-type="family">Ariphantidae</tp:taxon-name-part></tp:taxon-name>, <tp:taxon-name><tp:taxon-name-part taxon-name-part-type="family">Ostracolethidae</tp:taxon-name-part></tp:taxon-name>, <tp:taxon-name><tp:taxon-name-part taxon-name-part-type="family">Ryssotidae</tp:taxon-name-part></tp:taxon-name>, <tp:taxon-name><tp:taxon-name-part taxon-name-part-type="family">Milacidae</tp:taxon-name-part></tp:taxon-name>, <tp:taxon-name><tp:taxon-name-part taxon-name-part-type="family">Dyakiidae</tp:taxon-name-part></tp:taxon-name>, <tp:taxon-name><tp:taxon-name-part taxon-name-part-type="family">Staffordiidae</tp:taxon-name-part></tp:taxon-name>, <tp:taxon-name><tp:taxon-name-part taxon-name-part-type="family">Gastrodontidae</tp:taxon-name-part></tp:taxon-name>, <tp:taxon-name><tp:taxon-name-part taxon-name-part-type="family">Zonitidae</tp:taxon-name-part></tp:taxon-name>, <tp:taxon-name><tp:taxon-name-part taxon-name-part-type="family">Daudebardiidae</tp:taxon-name-part></tp:taxon-name>, <tp:taxon-name><tp:taxon-name-part taxon-name-part-type="family">Parmacellidae</tp:taxon-name-part></tp:taxon-name>.</article-title><source>Ruthenica, Supplement</source><volume>2</volume>: <fpage>1309</fpage>–<lpage>1466</lpage>.</mixed-citation></ref></ref-list></tp:taxon-treatment>
